# Supplementary material for: Autopsy of Adult Patients Deceased in an Academic Hospital: Considerations of Doctors and Next-of-Kin in the Consent Process
Source: PLoS One. 2016 Oct 13;11(10):e0163811. doi: 10.1371/journal.pone.0163811 (PMC5063372; doi:10.1371/journal.pone.0163811)
Supplement: S1 Table — (XLSX) [file pone.0163811.s002.xlsx]

## Sheet: Blad1
		Characteristics of the deceased
Case number	Hospital ward	Sex	Age	Ethnicity	Religion	Marital status	Donation status	Way of dying	Autopsy requested	Motivation for not requesting autopsy	consent donation/ science	no forms available	inadequate knowledge	doctors own religious consideration	COD presumed known	long illness/ suffered enough	uncomfortable situation	expectation not to get permission	too busy	not being the right person to ask for permission	no relatives/ family	other	N/A	missing	Characteristics relatives	consent for CA	Motivation for giving consent for autopsy	cause of death	severity/ stage known disease	prescience of other disease(s)	on doctor's request/ advice	counseling/ heredity of disease	insurance	juridical	to contribute to knowledge/research	other	N/A	missing	Motivation for not consenting to autopsy	consent donation/ science	COD presumed known	takes too long	long illness/ suffered enough	religious/ philosophical motive	mutilation	scary/ macabre	logistic limitation	other	N/A
1	Intensive Care Unit	Male	32	The Netherlands	Unknown	Not/ Never married	No donation	Long illness	Yes	n/a	No	No	No	No	No	No	No	No	No	No	No	No	Yes	No	Family (incl. partner)	No	n/a	No	No	No	No	No	No	No	No	No	Yes	No	Long sickbed, deceased has suffered enough	No	No	No	Yes	No	No	No	No	No	No
2	Gastroentero-surgery	Female	74	The Netherlands	Christian (Catholic)	Partner (according to form and/or PDB)	No donation	Long illness	Yes	n/a	No	No	No	No	No	No	No	No	No	No	No	No	Yes	No	Family (incl. partner)	No	n/a	No	No	No	No	No	No	No	No	No	Yes	No	Long sickbed, deceased has suffered enough	No	No	No	Yes	No	No	No	No	No	No
3	Intensive Care Unit	Male	67	The Netherlands	Unknown	Not registred	No donation	Long illness	No	Cause of death is already known/ No questions for post mortem investigation	No	No	No	No	Yes	No	No	No	No	No	No	No	No	No	n/a	n/a	n/a	No	No	No	No	No	No	No	No	No	Yes	No	n/a	No	No	No	No	No	No	No	No	No	Yes
4	Emergency Room	Male	62	The Netherlands	Unknown	Not/ Never married	No donation	Sudden/ Unexpected	Yes	n/a	No	No	No	No	No	No	No	No	No	No	No	No	Yes	No	Family (incl. partner)	No	n/a	No	No	No	No	No	No	No	No	No	Yes	No	Mutilation of deceased's body	No	No	No	No	No	Yes	No	No	No	No
5	Neurology	Female	88	The Netherlands	Unknown	Not/ Never married	No donation	Sudden/ Unexpected	Yes	n/a	No	No	No	No	No	No	No	No	No	No	No	No	Yes	No	Family (incl. partner)	No	Cause of death?	Yes	No	No	No	No	No	No	No	No	No	No	Cause of death already known	No	Yes	No	No	No	No	No	No	No	No
6	Pulmonology	Male	81	The Netherlands	Unknown	Married	No donation	Long illness	Yes	n/a	No	No	No	No	No	No	No	No	No	No	No	No	Yes	No	Family (incl. partner)	No	n/a	No	No	No	No	No	No	No	No	No	Yes	No	Mutilation of deceased's body	No	No	No	No	No	Yes	No	No	No	No
7	Geriatrics	Female	87	The Netherlands	Christian (other/ not otherwise specified)	Not registred	No donation	Long illness	Yes	n/a	No	No	No	No	No	No	No	No	No	No	No	No	Yes	No	Family (incl. partner)	No	n/a	No	No	No	No	No	No	No	No	No	Yes	No	Cause of death already known	No	Yes	No	No	No	No	No	No	No	No
8	Neurology	Male	80	The Netherlands	Unknown	Not registred	No donation	Sudden/ Unexpected	No	Cause of death is already known/ No questions for post mortem investigation	No	No	No	No	Yes	No	No	No	No	No	No	No	No	No	Family (incl. partner)	n/a	n/a	No	No	No	No	No	No	No	No	No	Yes	No	n/a	No	No	No	No	No	No	No	No	No	Yes
9	Intensive Care Unit	Female	70	The Netherlands	Christian (Catholic)	Married	No donation	Long illness	No	Cause of death is already known/ No questions for post mortem investigation	No	No	No	No	Yes	No	No	No	No	No	No	No	No	No	n/a	n/a	n/a	No	No	No	No	No	No	No	No	No	Yes	No	n/a	No	No	No	No	No	No	No	No	No	Yes
10	Intensive Care Unit	Male	59	The Netherlands	None	Married	No donation	Sudden/ Unexpected	Yes	n/a	No	No	No	No	No	No	No	No	No	No	No	No	Yes	No	Partner	No	n/a	No	No	No	No	No	No	No	No	No	Yes	No	4+9	No	No	No	Yes	No	No	No	Yes	No	No
11	Cardiology	Female	57	The Netherlands	Christian (Catholic)	Not/ Never married	No donation	Long illness	No	Uncomfortable situation, request autopsy inappropriate	No	No	No	No	No	No	Yes	No	No	No	No	No	No	No	Family (incl. partner)	n/a	n/a	No	No	No	No	No	No	No	No	No	Yes	No	n/a	No	No	No	No	No	No	No	No	No	Yes
12	Oncology	Female	53	The Netherlands	Unknown	Not/ Never married	No donation	Long illness	Yes	n/a	No	No	No	No	No	No	No	No	No	No	No	No	Yes	No	Family (incl. partner)	No	n/a	No	No	No	No	No	No	No	No	No	Yes	No	4+7	No	No	No	Yes	No	No	Yes	No	No	No
13	Geriatrics	Male	89	The Netherlands	Unknown	Married	No donation	Long illness	Yes	n/a	No	No	No	No	No	No	No	No	No	No	No	No	Yes	No	Family (incl. partner)	No	n/a	No	No	No	No	No	No	No	No	No	Yes	No	Long sickbed, deceased has suffered enough	No	No	No	Yes	No	No	No	No	No	No
14	Pulmonology	Male	34	Afghanistan	Muslim	Partner (according to form and/or PDB)	No donation	Long illness	Yes	n/a	No	No	No	No	No	No	No	No	No	No	No	No	Yes	No	Family (incl. partner)	No	n/a	No	No	No	No	No	No	No	No	No	Yes	No	Religious/ philosophical motive	No	No	No	No	Yes	No	No	No	No	No
15	Neurology	Male	69	The Netherlands	Unknown	Married	No donation	Sudden/ Unexpected	Yes	n/a	No	No	No	No	No	No	No	No	No	No	No	No	Yes	No	Family (incl. partner)	No	n/a	No	No	No	No	No	No	No	No	No	Yes	No	Donation/ science	Yes	No	No	No	No	No	No	No	No	No
16	Oncology	Male	73	The Netherlands	Christian (Protestant)	Married	No donation	Long illness	Yes	n/a	No	No	No	No	No	No	No	No	No	No	No	No	Yes	No	Family (incl. partner)	No	n/a	No	No	No	No	No	No	No	No	No	Yes	No	2+4	No	Yes	No	Yes	No	No	No	No	No	No
17	Nephrology	Female	93	European (western)	Unknown	Not registred	No donation	Long illness	Yes	n/a	No	No	No	No	No	No	No	No	No	No	No	No	Yes	No	Family (incl. partner)	No	n/a	No	No	No	No	No	No	No	No	No	Yes	No	Long sickbed, deceased has suffered enough	No	No	No	Yes	No	No	No	No	No	No
18	Emergency Room	Male	74	European (western)	Unknown	Married	No donation	Sudden/ Unexpected	Yes	n/a	No	No	No	No	No	No	No	No	No	No	No	No	Yes	No	Family (incl. partner)	Yes	1+5	Yes	No	No	No	Yes	No	No	No	No	No	No	n/a	No	No	No	No	No	No	No	No	No	Yes
19	Cardiology	Male	51	The Netherlands	Unknown	Not/ Never married	No donation	Sudden/ Unexpected	Yes	n/a	No	No	No	No	No	No	No	No	No	No	No	No	Yes	No	Family (incl. partner)	No	n/a	No	No	No	No	No	No	No	No	No	Yes	No	3+8	No	No	Yes	No	No	No	No	No	Yes	No
20	Oncology	Female	63	The Netherlands	Unknown	Married	No donation	Long illness	Yes	n/a	No	No	No	No	No	No	No	No	No	No	No	No	Yes	No	Family (incl. partner)	No	n/a	No	No	No	No	No	No	No	No	No	Yes	No	2+4	No	Yes	No	Yes	No	No	No	No	No	No
21	Emergency Room	Male	70	The Netherlands	Unknown	Not/ Never married	Tissue donation	Sudden/ Unexpected	Yes	n/a	No	No	No	No	No	No	No	No	No	No	No	No	Yes	No	Family (incl. partner)	Yes	1+2+3+4	Yes	Yes	Yes	Yes	No	No	No	No	No	No	No	Doctor's decision (not requested)/ logistic limitation	No	No	No	No	No	No	No	Yes	No	No
22	Intensive Care Unit	Male	57	The Netherlands	Unknown	Divorced	No donation	Sudden/ Unexpected	No	Cause of death is already known/ No questions for post mortem investigation	No	No	No	No	Yes	No	No	No	No	No	No	No	No	No	n/a	n/a	n/a	No	No	No	No	No	No	No	No	No	Yes	No	n/a	No	No	No	No	No	No	No	No	No	Yes
23	Neurology	Male	54	Eritrea	Unknown	Married	No donation	Sudden/ Unexpected	Yes	n/a	No	No	No	No	No	No	No	No	No	No	No	No	Yes	No	Family (incl. partner)	No	n/a	No	No	No	No	No	No	No	No	No	Yes	No	2+5	No	Yes	No	No	Yes	No	No	No	No	No
24	Haematolgy	Female	54	The Netherlands	Unknown	Divorced	No donation	Sudden/ Unexpected	Yes	n/a	No	No	No	No	No	No	No	No	No	No	No	No	Yes	No	Family (incl. partner)	Yes	Cause of death?	Yes	No	No	No	No	No	No	No	No	No	No	Doctor's decision (not requested)/ logistic limitation	No	No	No	No	No	No	No	Yes	No	No
25	Haematolgy	Male	23	The Netherlands	Unknown	Partner (according to form and/or PDB)	No donation	Sudden/ Unexpected	Yes	n/a	No	No	No	No	No	No	No	No	No	No	No	No	Yes	No	Partner	No	n/a	No	No	No	No	No	No	No	No	No	Yes	No	Mutilation of deceased's body	No	No	No	No	No	Yes	No	No	No	No
26	Gynaecology	Female	51	The Netherlands	Unknown	Married	No donation	Long illness	No	5+6	No	No	No	No	Yes	Yes	No	No	No	No	No	No	No	No	n/a	n/a	n/a	No	No	No	No	No	No	No	No	No	Yes	No	n/a	No	No	No	No	No	No	No	No	No	Yes
27	Internal Medicine (other/ general)	Male	52	The Netherlands	None	Partner (according to form and/or PDB)	No donation	Long illness	Yes	n/a	No	No	No	No	No	No	No	No	No	No	No	No	Yes	No	Family (incl. partner)	No	n/a	No	No	No	No	No	No	No	No	No	Yes	No	Cause of death already known	No	Yes	No	No	No	No	No	No	No	No
28	Intensive Care Unit	Male	62	Turkey	Muslim	Married	No donation	Long illness	Yes	n/a	No	No	No	No	No	No	No	No	No	No	No	No	Yes	No	Family (incl. partner)	No	n/a	No	No	No	No	No	No	No	No	No	Yes	No	Religious/ philosophical motive	No	No	No	No	Yes	No	No	No	No	No
29	ICCU	Female	55	The Netherlands	Unknown	Married	No donation	Sudden/ Unexpected	No	Expectation that relatives won't give permission	No	No	No	No	No	No	No	Yes	No	No	No	No	No	No	Family (incl. partner)	n/a	n/a	No	No	No	No	No	No	No	No	No	Yes	No	n/a	No	No	No	No	No	No	No	No	No	Yes
30	Nephrology	Female	68	The Netherlands	Unknown	Widow(er)	No donation	Long illness	Yes	n/a	No	No	No	No	No	No	No	No	No	No	No	No	Yes	No	Family (incl. partner)	No	n/a	No	No	No	No	No	No	No	No	No	Yes	No	Long sickbed, deceased has suffered enough	No	No	No	Yes	No	No	No	No	No	No
31	ICCU	Male	61	European (western)	Unknown	Partner (according to form and/or PDB)	No donation	Sudden/ Unexpected	Yes	n/a	No	No	No	No	No	No	No	No	No	No	No	No	Yes	No	Partner	No	n/a	No	No	No	No	No	No	No	No	No	Yes	No	Unknown	No	No	No	No	No	No	No	No	No	No
32	Oncology	Female	68	Aruba	Christian (other/ not otherwise specified)	Not/ Never married	No donation	Long illness	Yes	n/a	No	No	No	No	No	No	No	No	No	No	No	No	Yes	No	Family (incl. partner)	No	n/a	No	No	No	No	No	No	No	No	No	Yes	No	Cause of death already known	No	Yes	No	No	No	No	No	No	No	No
33	Oncology	Female	47	Turkey	Muslim	Married	No donation	Long illness	Yes	n/a	No	No	No	No	No	No	No	No	No	No	No	No	Yes	No	Partner	No	n/a	No	No	No	No	No	No	No	No	No	Yes	No	2+5	No	Yes	No	No	Yes	No	No	No	No	No
34	ICCU	Male	71	Suriname	Unknown	Unknown	No donation	Sudden/ Unexpected	?	?	99999	99999	99999	99999	99999	99999	99999	99999	99999	99999	99999	99999	99999	Yes	Family (incl. partner)	?	?	99999	99999	99999	99999	99999	99999	99999	99999	99999	99999	Yes	?	99999	99999	99999	99999	99999	99999	99999	99999	99999	99999
35	Intensive Care Unit	Female	67	The Netherlands	Unknown	Married	Organ donation	Sudden/ Unexpected	No	Consent for donation/ science	Yes	No	No	No	No	No	No	No	No	No	No	No	No	No	Partner	n/a	n/a	No	No	No	No	No	No	No	No	No	Yes	No	n/a	No	No	No	No	No	No	No	No	No	Yes
36	Surgery (general/ other)	Male	66	The Netherlands	Unknown	Married	No donation	Long illness	Yes	n/a	No	No	No	No	No	No	No	No	No	No	No	No	Yes	No	Family (incl. partner)	No	n/a	No	No	No	No	No	No	No	No	No	Yes	No	2+4	No	Yes	No	Yes	No	No	No	No	No	No
37	Neurosurgery	Female	53	The Netherlands	Unknown	Married	No donation	Sudden/ Unexpected	Yes	n/a	No	No	No	No	No	No	No	No	No	No	No	No	Yes	No	Family (incl. partner)	No	n/a	No	No	No	No	No	No	No	No	No	Yes	No	Unknown	No	No	No	No	No	No	No	No	No	No
38	ICCU	Male	86	The Netherlands	Unknown	Unknown	No donation	Sudden/ Unexpected	No	Cause of death is already known/ No questions for post mortem investigation	No	No	No	No	Yes	No	No	No	No	No	No	No	No	No	Non-family	n/a	n/a	No	No	No	No	No	No	No	No	No	Yes	No	n/a	No	No	No	No	No	No	No	No	No	Yes
39	Nephrology	Male	87	The Netherlands	Unknown	Married	No donation	Sudden/ Unexpected	Yes	n/a	No	No	No	No	No	No	No	No	No	No	No	No	Yes	No	Family (incl. partner)	No	n/a	No	No	No	No	No	No	No	No	No	Yes	No	Cause of death already known	No	Yes	No	No	No	No	No	No	No	No
40	Neurology	Male	67	The Netherlands	Unknown	Married	No donation	Sudden/ Unexpected	Yes	n/a	No	No	No	No	No	No	No	No	No	No	No	No	Yes	No	Family (incl. partner)	No	n/a	No	No	No	No	No	No	No	No	No	Yes	No	Takes too long	No	No	Yes	No	No	No	No	No	No	No
41	Intensive Care Unit	Male	32	The Netherlands	Unknown	Partner (according to form and/or PDB)	No donation	Sudden/ Unexpected	Yes	n/a	No	No	No	No	No	No	No	No	No	No	No	No	Yes	No	Family (incl. partner)	No	n/a	No	No	No	No	No	No	No	No	No	Yes	No	1+8	Yes	No	No	No	No	No	No	No	Yes	No
42	Surgery (general/ other)	Male	53	Cape Verde Islands	Christian (Catholic)	Not registred	No donation	Long illness	Yes	n/a	No	No	No	No	No	No	No	No	No	No	No	No	Yes	No	Family (incl. partner)	No	n/a	No	No	No	No	No	No	No	No	No	Yes	No	2+4+6	No	Yes	No	Yes	No	Yes	No	No	No	No
43	ICCU	Female	55	The Netherlands	Unknown	Married	No donation	Sudden/ Unexpected	Yes	n/a	No	No	No	No	No	No	No	No	No	No	No	No	Yes	No	Partner	No	n/a	No	No	No	No	No	No	No	No	No	Yes	No	Unknown	No	No	No	No	No	No	No	No	No	No
44	Intensive Care Unit	Female	45	The Netherlands	Unknown	Married	No donation	Sudden/ Unexpected	?	?	99999	99999	99999	99999	99999	99999	99999	99999	99999	99999	99999	99999	99999	Yes	Partner	?	?	99999	99999	99999	99999	99999	99999	99999	99999	99999	99999	Yes	?	99999	99999	99999	99999	99999	99999	99999	99999	99999	99999
45	Surgery (general/ other)	Female	69	The Netherlands	Unknown	Married	No donation	Long illness	Yes	n/a	No	No	No	No	No	No	No	No	No	No	No	No	Yes	No	Family (incl. partner)	No	n/a	No	No	No	No	No	No	No	No	No	Yes	No	3+8	No	No	Yes	No	No	No	No	No	Yes	No
46	Plastic Surgery	Male	83	The Netherlands	Unknown	Not registred	No donation	Long illness	Yes	n/a	No	No	No	No	No	No	No	No	No	No	No	No	Yes	No	Family (incl. partner)	Yes	1+4	Yes	No	No	Yes	No	No	No	No	No	No	No	Mutilation of deceased's body	No	No	No	No	No	Yes	No	No	No	No
47	Neurology	Male	89	The Netherlands	Christian (Gereformeerd/ Hervormd)	Married	No donation	Sudden/ Unexpected	Yes	n/a	No	No	No	No	No	No	No	No	No	No	No	No	Yes	No	Family (incl. partner)	No	n/a	No	No	No	No	No	No	No	No	No	Yes	No	Unknown	No	No	No	No	No	No	No	No	No	No
48	Neurology	Female	78	The Netherlands	Unknown	Married	No donation	Sudden/ Unexpected	Yes	n/a	No	No	No	No	No	No	No	No	No	No	No	No	Yes	No	Family (incl. partner)	Yes	Cause of death?	Yes	No	No	No	No	No	No	No	No	No	No	Doctor's decision (not requested)/ logistic limitation	No	No	No	No	No	No	No	Yes	No	No
49	ICCU	Male	63	The Netherlands	Christian (Gereformeerd/ Hervormd)	Married	No donation	Sudden/ Unexpected	No	Cause of death is already known/ No questions for post mortem investigation	No	No	No	No	Yes	No	No	No	No	No	No	No	No	No	Family (incl. partner)	n/a	n/a	No	No	No	No	No	No	No	No	No	Yes	No	n/a	No	No	No	No	No	No	No	No	No	Yes
50	Oncology	Male	61	The Netherlands	None	Married	No donation	Long illness	Yes	n/a	No	No	No	No	No	No	No	No	No	No	No	No	Yes	No	Family (incl. partner)	No	n/a	No	No	No	No	No	No	No	No	No	Yes	No	Cause of death already known	No	Yes	No	No	No	No	No	No	No	No
51	Gastroenterology	Male	56	The Netherlands	Unknown	Married	No donation	Long illness	Yes	n/a	No	No	No	No	No	No	No	No	No	No	No	No	Yes	No	Family (incl. partner)	No	n/a	No	No	No	No	No	No	No	No	No	Yes	No	2+4+6	No	Yes	No	Yes	No	Yes	No	No	No	No
52	Intensive Care Unit	Male	71	The Netherlands	Unknown	Not registred	No donation	Sudden/ Unexpected	Yes	n/a	No	No	No	No	No	No	No	No	No	No	No	No	Yes	No	Family (incl. partner)	No	n/a	No	No	No	No	No	No	No	No	No	Yes	No	Long sickbed, deceased has suffered enough	No	No	No	Yes	No	No	No	No	No	No
53	Intensive Care Unit	Female	61	The Netherlands	Unknown	Married	Tissue donation	Long illness	No	Consent for donation/ science	Yes	No	No	No	No	No	No	No	No	No	No	No	No	No	Family (incl. partner)	n/a	n/a	No	No	No	No	No	No	No	No	No	Yes	No	n/a	No	No	No	No	No	No	No	No	No	Yes
54	Neurology	Male	56	The Netherlands	Unknown	Married	No donation	Long illness	Yes	n/a	No	No	No	No	No	No	No	No	No	No	No	No	Yes	No	Family (incl. partner)	No	?	No	No	No	No	No	No	No	No	No	No	No	Mutilation of deceased's body	No	No	No	No	No	Yes	No	No	No	No
55	Oncology	Male	75	The Netherlands	None	Married	No donation	Long illness	Yes	n/a	No	No	No	No	No	No	No	No	No	No	No	No	Yes	No	Family (incl. partner)	No	n/a	No	No	No	No	No	No	No	No	No	Yes	No	2+4	No	Yes	No	Yes	No	No	No	No	No	No
56	Intensive Care Unit	Male	36	Arabic	Muslim	Not registred	No donation	Long illness	Yes	n/a	No	No	No	No	No	No	No	No	No	No	No	No	Yes	No	Family (incl. partner)	No	n/a	No	No	No	No	No	No	No	No	No	Yes	No	Long sickbed, deceased has suffered enough	No	No	No	Yes	No	No	No	No	No	No
57	Intensive Care Unit	Female	59	The Netherlands	Unknown	Not registred	No donation	Long illness	Yes	n/a	No	No	No	No	No	No	No	No	No	No	No	No	Yes	No	Family (incl. partner)	No	n/a	No	No	No	No	No	No	No	No	No	Yes	No	Long sickbed, deceased has suffered enough	No	No	No	Yes	No	No	No	No	No	No
58	Nephrology	Male	59	The Netherlands	None	Married	No donation	Long illness	Yes	n/a	No	No	No	No	No	No	No	No	No	No	No	No	Yes	No	Family (incl. partner)	No	n/a	No	No	No	No	No	No	No	No	No	Yes	No	2+4	No	Yes	No	Yes	No	No	No	No	No	No
59	ICCU	Female	82	The Netherlands	Unknown	Not registred	No donation	Sudden/ Unexpected	Yes	n/a	No	No	No	No	No	No	No	No	No	No	No	No	Yes	No	Family (incl. partner)	No	n/a	No	No	No	No	No	No	No	No	No	Yes	No	Cause of death already known	No	Yes	No	No	No	No	No	No	No	No
60	Pulmonology	Male	75	The Netherlands	Christian (Gereformeerd/ Hervormd)	Married	No donation	Long illness	Yes	n/a	No	No	No	No	No	No	No	No	No	No	No	No	Yes	No	Family (incl. partner)	No	n/a	No	No	No	No	No	No	No	No	No	Yes	No	2+6	No	Yes	No	No	No	Yes	No	No	No	No
61	Emergency Room	Male	65	Suriname	Hindoism	Married	No donation	Sudden/ Unexpected	Yes	n/a	No	No	No	No	No	No	No	No	No	No	No	No	Yes	No	Family (incl. partner)	Yes	1+2+4	Yes	Yes	No	Yes	No	No	No	No	No	No	No	3+5	No	No	Yes	No	Yes	No	No	No	No	No
62	ICCU	Female	80	European (western)	Unknown	Not registred	No donation	Sudden/ Unexpected	?	?	99999	99999	99999	99999	99999	99999	99999	99999	99999	99999	99999	99999	99999	Yes	Non-family	?	?	99999	99999	99999	99999	99999	99999	99999	99999	99999	99999	Yes	?	99999	99999	99999	99999	99999	99999	99999	99999	99999	99999
63	Intensive Care Unit	Male	60	European (western)	Unknown	Not registred	No donation	Sudden/ Unexpected	Yes	n/a	No	No	No	No	No	No	No	No	No	No	No	No	Yes	No	Family (incl. partner)	No	n/a	No	No	No	No	No	No	No	No	No	Yes	No	Cause of death already known	No	Yes	No	No	No	No	No	No	No	No
64	Intensive Care Unit	Female	62	The Netherlands	Unknown	Married	No donation	Long illness	Yes	n/a	No	No	No	No	No	No	No	No	No	No	No	No	Yes	No	Family (incl. partner)	No	Cause of death?	Yes	No	No	No	No	No	No	No	No	No	No	Mutilation of deceased's body	No	No	No	No	No	Yes	No	No	No	No
65	Intensive Care Unit	Male	68	The Netherlands	None	Married	No donation	Long illness	Yes	n/a	No	No	No	No	No	No	No	No	No	No	No	No	Yes	No	Partner	No	n/a	No	No	No	No	No	No	No	No	No	Yes	No	2+4	No	Yes	No	Yes	No	No	No	No	No	No
66	Emergency Room	Female	65	The Netherlands	Unknown	Not/ Never married	No donation	Sudden/ Unexpected	No	No family/ relatives (known or availible)	No	No	No	No	No	No	No	No	No	No	Yes	No	No	No	n/a	n/a	n/a	No	No	No	No	No	No	No	No	No	Yes	No	n/a	No	No	No	No	No	No	No	No	No	Yes
67	Intensive Care Unit	Male	53	Portugal	Unknown	Not/ Never married	No donation	Sudden/ Unexpected	No	5+8	No	No	No	No	Yes	No	No	Yes	No	No	No	No	No	No	Family (incl. partner)	n/a	n/a	No	No	No	No	No	No	No	No	No	Yes	No	n/a	No	No	No	No	No	No	No	No	No	Yes
68	Intensive Care Unit	Female	48	The Netherlands	Unknown	Married	No donation	Long illness	Yes	n/a	No	No	No	No	No	No	No	No	No	No	No	No	Yes	No	Partner	Yes	Cause of death?	Yes	No	No	No	No	No	No	No	No	No	No	Unknown	No	No	No	No	No	No	No	No	No	No
69	Intensive Care Unit	Male	85	The Netherlands	Unknown	Married	No donation	Sudden/ Unexpected	Yes	n/a	No	No	No	No	No	No	No	No	No	No	No	No	Yes	No	Partner	No	n/a	No	No	No	No	No	No	No	No	No	Yes	No	Cause of death already known	No	Yes	No	No	No	No	No	No	No	No
70	Intensive Care Unit	Male	81	The Netherlands	Unknown	Not registred	No donation	Sudden/ Unexpected	?	?	99999	99999	99999	99999	99999	99999	99999	99999	99999	99999	99999	99999	99999	Yes	Family (incl. partner)	?	?	99999	99999	99999	99999	99999	99999	99999	99999	99999	99999	Yes	?	99999	99999	99999	99999	99999	99999	99999	99999	99999	99999
71	Haematolgy	Male	41	The Netherlands	Unknown	Married	No donation	Long illness	Yes	n/a	No	No	No	No	No	No	No	No	No	No	No	No	Yes	No	Partner	No	n/a	No	No	No	No	No	No	No	No	No	Yes	No	2+4	No	Yes	No	Yes	No	No	No	No	No	No
72	Intensive Care Unit	Female	63	The Netherlands	Unknown	Not registred	No donation	Long illness	Yes	n/a	No	No	No	No	No	No	No	No	No	No	No	No	Yes	No	Family (incl. partner)	No	n/a	No	No	No	No	No	No	No	No	No	Yes	No	Long sickbed, deceased has suffered enough	No	No	No	Yes	No	No	No	No	No	No
73	ICCU	Female	81	Unknown	Unknown	Not registred	No donation	Sudden/ Unexpected	?	?	99999	99999	99999	99999	99999	99999	99999	99999	99999	99999	99999	99999	99999	Yes	Family (incl. partner)	?	?	99999	99999	99999	99999	99999	99999	99999	99999	99999	99999	Yes	?	99999	99999	99999	99999	99999	99999	99999	99999	99999	99999
74	Neurology	Male	58	Suriname	Muslim	Not/ Never married	No donation	Sudden/ Unexpected	No	Consent for donation/ science	Yes	No	No	No	No	No	No	No	No	No	No	No	No	No	Family (incl. partner)	n/a	n/a	No	No	No	No	No	No	No	No	No	Yes	No	n/a	No	No	No	No	No	No	No	No	No	Yes
75	Otolaryngology (ENT) (incl. surgery)	Male	68	The Netherlands	Christian (Gereformeerd/ Hervormd)	Married	No donation	Long illness	Yes	n/a	No	No	No	No	No	No	No	No	No	No	No	No	Yes	No	Family (incl. partner)	No	n/a	No	No	No	No	No	No	No	No	No	Yes	No	Unknown	No	No	No	No	No	No	No	No	No	No
76	ICCU	Female	69	Curaçao	Christian (other/ not otherwise specified)	Married	No donation	Sudden/ Unexpected	Yes	n/a	No	No	No	No	No	No	No	No	No	No	No	No	Yes	No	Family (incl. partner)	No	n/a	No	No	No	No	No	No	No	No	No	Yes	No	Unknown	No	No	No	No	No	No	No	No	No	No
77	Thoraxsurgery (incl. Thorax IC)	Male	73	The Netherlands	Unknown	Married	No donation	Long illness	Yes	n/a	No	No	No	No	No	No	No	No	No	No	No	No	Yes	No	Family (incl. partner)	No	n/a	No	No	No	No	No	No	No	No	No	Yes	No	Long sickbed, deceased has suffered enough	No	No	No	Yes	No	No	No	No	No	No
78	Geriatrics	Female	93	Cape Verde Islands	Christian (Catholic)	Unknown	No donation	Long illness	Yes	n/a	No	No	No	No	No	No	No	No	No	No	No	No	Yes	No	Family (incl. partner)	No	n/a	No	No	No	No	No	No	No	No	No	Yes	No	2+6	No	Yes	No	No	No	Yes	No	No	No	No
79	Neurology	Female	76	The Netherlands	Unknown	Not registred	No donation	Sudden/ Unexpected	Yes	n/a	No	No	No	No	No	No	No	No	No	No	No	No	Yes	No	Family (incl. partner)	No	n/a	No	No	No	No	No	No	No	No	No	Yes	No	Scary/ macabre	No	No	No	No	No	No	Yes	No	No	No
80	Gastroentero-surgery	Male	75	The Netherlands	Christian (Catholic)	Not registred	No donation	Sudden/ Unexpected	Yes	n/a	No	No	No	No	No	No	No	No	No	No	No	No	Yes	No	Family (incl. partner)	No	n/a	No	No	No	No	No	No	No	No	No	Yes	No	2+8	No	Yes	No	No	No	No	No	No	Yes	No
81	Intensive Care Unit	Male	57	Suriname	Unknown	Not registred	No donation	Sudden/ Unexpected	Yes	n/a	No	No	No	No	No	No	No	No	No	No	No	No	Yes	No	Family (incl. partner)	Yes	1+4	Yes	No	No	Yes	No	No	No	No	No	No	No	Doctor's decision (not requested)/ logistic limitation	No	No	No	No	No	No	No	Yes	No	No
82	Haematolgy	Male	53	The Netherlands	Christian (other/ not otherwise specified)	Married	No donation	Long illness	Yes	n/a	No	No	No	No	No	No	No	No	No	No	No	No	Yes	No	Family (incl. partner)	No	Unknown	No	No	No	No	No	No	No	No	No	No	No	Unknown	No	No	No	No	No	No	No	No	No	No
83	Intensive Care Unit	Male	75	The Netherlands	Unknown	Married	No donation	Sudden/ Unexpected	Yes	n/a	No	No	No	No	No	No	No	No	No	No	No	No	Yes	No	Partner	No	n/a	No	No	No	No	No	No	No	No	No	Yes	No	2+4	No	Yes	No	Yes	No	No	No	No	No	No
84	Intensive Care Unit	Male	32	The Netherlands	None	Married	No donation	Sudden/ Unexpected	Yes	n/a	No	No	No	No	No	No	No	No	No	No	No	No	Yes	No	Partner	No	n/a	No	No	No	No	No	No	No	No	No	Yes	No	Unknown	No	No	No	No	No	No	No	No	No	No
85	Gastroenterology	Male	67	Unknown	Christian (Catholic)	Married	No donation	Long illness	?	?	99999	99999	99999	99999	99999	99999	99999	99999	99999	99999	99999	99999	99999	Yes	Family (incl. partner)	?	?	99999	99999	99999	99999	99999	99999	99999	99999	99999	99999	Yes	?	99999	99999	99999	99999	99999	99999	99999	99999	99999	99999
86	ICCU	Female	64	European (western)	Unknown	Married	No donation	Sudden/ Unexpected	Yes	n/a	No	No	No	No	No	No	No	No	No	No	No	No	Yes	No	Partner	No	n/a	No	No	No	No	No	No	No	No	No	Yes	No	Unknown	No	No	No	No	No	No	No	No	No	No
87	Emergency Room	Male	57	European (western)	Unknown	Married	No donation	Sudden/ Unexpected	Yes	n/a	No	No	No	No	No	No	No	No	No	No	No	No	Yes	No	Partner	Yes	1+4+8	Yes	No	No	Yes	No	No	No	Yes	No	No	No	n/a	No	No	No	No	No	No	No	No	No	Yes
88	Gastroenterology	Female	65	The Netherlands	Christian (other/ not otherwise specified)	Married	No donation	Long illness	No	Cause of death is already known/ No questions for post mortem investigation	No	No	No	No	Yes	No	No	No	No	No	No	No	No	No	Partner	n/a	n/a	No	No	No	No	No	No	No	No	No	Yes	No	n/a	No	No	No	No	No	No	No	No	No	Yes
89	Thoraxsurgery (incl. Thorax IC)	Male	68	The Netherlands	Unknown	Partner (according to form and/or PDB)	No donation	Sudden/ Unexpected	Yes	n/a	No	No	No	No	No	No	No	No	No	No	No	No	Yes	No	Family (incl. partner)	Yes	1+3	Yes	No	Yes	No	No	No	No	No	No	No	No	Long sickbed, deceased has suffered enough	No	No	No	Yes	No	No	No	No	No	No
90	Intensive Care Unit	Female	63	European (western)	Unknown	Not registred	No donation	Long illness	Yes	n/a	No	No	No	No	No	No	No	No	No	No	No	No	Yes	No	Family (incl. partner)	No	n/a	No	No	No	No	No	No	No	No	No	Yes	No	Other	No	No	No	No	No	No	No	No	Yes	No
91	ICCU	Male	67	The Netherlands	Unknown	Married	No donation	Sudden/ Unexpected	Yes	n/a	No	No	No	No	No	No	No	No	No	No	No	No	Yes	No	Partner	No	n/a	No	No	No	No	No	No	No	No	No	Yes	No	Cause of death already known	No	Yes	No	No	No	No	No	No	No	No
92	Neurology	Female	56	The Netherlands	Unknown	Married	No donation	Sudden/ Unexpected	Yes	n/a	No	No	No	No	No	No	No	No	No	No	No	No	Yes	No	Family (incl. partner)	No	n/a	No	No	No	No	No	No	No	No	No	Yes	No	Unknown	No	No	No	No	No	No	No	No	No	No
93	Neurology	Male	64	The Netherlands	Unknown	Married	No donation	Sudden/ Unexpected	No	Cause of death is already known/ No questions for post mortem investigation	No	No	No	No	Yes	No	No	No	No	No	No	No	No	No	Partner	n/a	n/a	No	No	No	No	No	No	No	No	No	Yes	No	n/a	No	No	No	No	No	No	No	No	No	Yes
94	Vascular/ tx surgery	Female	72	The Netherlands	Unknown	Married	Tissue donation	Sudden/ Unexpected	Yes	n/a	No	No	No	No	No	No	No	No	No	No	No	No	Yes	No	Family (incl. partner)	No	n/a	No	No	No	No	No	No	No	No	No	Yes	No	1+2	Yes	Yes	No	No	No	No	No	No	No	No
95	Intensive Care Unit	Female	57	The Netherlands	Unknown	Married	No donation	Sudden/ Unexpected	Yes	n/a	No	No	No	No	No	No	No	No	No	No	No	No	Yes	No	Partner	Yes	4+8	No	No	No	Yes	No	No	No	Yes	No	No	No	n/a	No	No	No	No	No	No	No	No	No	Yes
96	Oncology	Male	45	The Netherlands	Unknown	Married	No donation	Long illness	Yes	n/a	No	No	No	No	No	No	No	No	No	No	No	No	Yes	No	Partner	No	n/a	No	No	No	No	No	No	No	No	No	Yes	No	Cause of death already known	No	Yes	No	No	No	No	No	No	No	No
97	ICCU	Female	63	The Netherlands	Unknown	Married	No donation	Sudden/ Unexpected	Yes	n/a	No	No	No	No	No	No	No	No	No	No	No	No	Yes	No	Partner	No	n/a	No	No	No	No	No	No	No	No	No	Yes	No	5+6	No	No	No	No	Yes	Yes	No	No	No	No
98	Thoraxsurgery (incl. Thorax IC)	Female	76	The Netherlands	Unknown	Married	Tissue donation	Sudden/ Unexpected	Yes	n/a	No	No	No	No	No	No	No	No	No	No	No	No	Yes	No	Family (incl. partner)	No	n/a	No	No	No	No	No	No	No	No	No	Yes	No	2+6	No	Yes	No	No	No	Yes	No	No	No	No
99	Pulmonology	Male	54	The Netherlands	Unknown	Partner (according to form and/or PDB)	No donation	Long illness	Yes	n/a	No	No	No	No	No	No	No	No	No	No	No	No	Yes	No	Family (incl. partner)	No	n/a	No	No	No	No	No	No	No	No	No	Yes	No	4+7+8	No	No	No	Yes	No	No	Yes	No	Yes	No
100	Intensive Care Unit	Female	24	The Netherlands	None	Not/ Never married	No donation	Long illness	Yes	n/a	No	No	No	No	No	No	No	No	No	No	No	No	Yes	No	Family (incl. partner)	No	n/a	No	No	No	No	No	No	No	No	No	Yes	No	Cause of death already known	No	Yes	No	No	No	No	No	No	No	No
101	Intensive Care Unit	Female	64	The Netherlands	Christian (Catholic)	Married	No donation	Long illness	Yes	n/a	No	No	No	No	No	No	No	No	No	No	No	No	Yes	No	Family (incl. partner)	Yes	4+8+9	No	No	No	Yes	No	No	No	Yes	Yes	No	No	n/a	No	No	No	No	No	No	No	No	No	Yes
102	Oncology	Female	74	The Netherlands	Unknown	Divorced	No donation	Sudden/ Unexpected	Yes	n/a	No	No	No	No	No	No	No	No	No	No	No	No	Yes	No	Family (incl. partner)	No	n/a	No	No	No	No	No	No	No	No	No	Yes	No	Takes too long	No	No	Yes	No	No	No	No	No	No	No
103	Intensive Care Unit	Female	63	The Netherlands	Unknown	Married	No donation	Long illness	Yes	n/a	No	No	No	No	No	No	No	No	No	No	No	No	Yes	No	Family (incl. partner)	Yes	1+2	Yes	Yes	No	No	No	No	No	No	No	No	No	Doctor's decision (not requested)/ logistic limitation	No	No	No	No	No	No	No	Yes	No	No
104	Neurology	Male	56	Germany	Unknown	Not registred	No donation	Sudden/ Unexpected	Yes	n/a	No	No	No	No	No	No	No	No	No	No	No	No	Yes	No	Family (incl. partner)	No	n/a	No	No	No	No	No	No	No	No	No	Yes	No	Cause of death already known	No	Yes	No	No	No	No	No	No	No	No
105	Intensive Care Unit	Male	67	The Netherlands	Unknown	Married	No donation	Long illness	Yes	n/a	No	No	No	No	No	No	No	No	No	No	No	No	Yes	No	Family (incl. partner)	Yes	1+2+3+8	Yes	Yes	Yes	No	No	No	No	Yes	No	No	No	n/a	No	No	No	No	No	No	No	No	No	Yes
106	ICCU	Male	61	European (western)	Unknown	Not registred	No donation	Sudden/ Unexpected	Yes	n/a	No	No	No	No	No	No	No	No	No	No	No	No	Yes	No	Family (incl. partner)	No	n/a	No	No	No	No	No	No	No	No	No	Yes	No	Religious/ philosophical motive	No	No	No	No	Yes	No	No	No	No	No
107	Haematolgy	Female	72	The Netherlands	Christian (Catholic)	Married	No donation	Sudden/ Unexpected	Yes	n/a	No	No	No	No	No	No	No	No	No	No	No	No	Yes	No	Family (incl. partner)	No	n/a	No	No	No	No	No	No	No	No	No	Yes	No	3+4	No	No	Yes	Yes	No	No	No	No	No	No
108	Emergency Room	Male	71	The Netherlands	Unknown	Married	No donation	Sudden/ Unexpected	Yes	n/a	No	No	No	No	No	No	No	No	No	No	No	No	Yes	No	Partner	No	On doctor's request	No	No	No	Yes	No	No	No	No	No	No	No	Mutilation of deceased's body	No	No	No	No	No	Yes	No	No	No	No
109	Intensive Care Unit	Male	68	The Netherlands	Unknown	Not registred	No donation	Long illness	No	Cause of death is already known/ No questions for post mortem investigation	No	No	No	No	Yes	No	No	No	No	No	No	No	No	No	n/a	n/a	n/a	No	No	No	No	No	No	No	No	No	Yes	No	n/a	No	No	No	No	No	No	No	No	No	Yes
110	Haematolgy	Female	57	The Netherlands	None	Married	No donation	Long illness	Yes	n/a	No	No	No	No	No	No	No	No	No	No	No	No	Yes	No	Family (incl. partner)	No	n/a	No	No	No	No	No	No	No	No	No	Yes	No	2+4	No	Yes	No	Yes	No	No	No	No	No	No
111	Oncology	Male	63	The Netherlands	Christian (other/ not otherwise specified)	Married	No donation	Long illness	Yes	n/a	No	No	No	No	No	No	No	No	No	No	No	No	Yes	No	Family (incl. partner)	No	n/a	No	No	No	No	No	No	No	No	No	Yes	No	4+8	No	No	No	Yes	No	No	No	No	Yes	No
112	Geriatrics	Male	90	Unknown	Christian (Gereformeerd/ Hervormd)	Married	No donation	Sudden/ Unexpected	?	?	99999	99999	99999	99999	99999	99999	99999	99999	99999	99999	99999	99999	99999	Yes	Family (incl. partner)	?	?	99999	99999	99999	99999	99999	99999	99999	99999	99999	99999	Yes	?	99999	99999	99999	99999	99999	99999	99999	99999	99999	99999
113	Intensive Care Unit	Male	61	Suriname	Unknown	Partner (according to form and/or PDB)	No donation	Long illness	Yes	n/a	No	No	No	No	No	No	No	No	No	No	No	No	Yes	No	Family (incl. partner)	No	n/a	No	No	No	No	No	No	No	No	No	Yes	No	2+4	No	Yes	No	Yes	No	No	No	No	No	No
114	Neurosurgery	Male	70	The Netherlands	Unknown	Not registred	No donation	Sudden/ Unexpected	Yes	n/a	No	No	No	No	No	No	No	No	No	No	No	No	Yes	No	Partner	No	n/a	No	No	No	No	No	No	No	No	No	Yes	No	Cause of death already known	No	Yes	No	No	No	No	No	No	No	No
115	Intensive Care Unit	Female	57	The Netherlands	Christian (Catholic)	Married	No donation	Sudden/ Unexpected	Yes	n/a	No	No	No	No	No	No	No	No	No	No	No	No	Yes	No	Partner	No	n/a	No	No	No	No	No	No	No	No	No	Yes	No	Long sickbed, deceased has suffered enough	No	No	No	Yes	No	No	No	No	No	No
116	Oncology	Female	59	Turkey	Muslim	Married	No donation	Long illness	Yes	n/a	No	No	No	No	No	No	No	No	No	No	No	No	Yes	No	Family (incl. partner)	No	n/a	No	No	No	No	No	No	No	No	No	Yes	No	Religious/ philosophical motive	No	No	No	No	Yes	No	No	No	No	No
117	ICCU	Male	39	The Netherlands	Unknown	Married	No donation	Sudden/ Unexpected	Yes	n/a	No	No	No	No	No	No	No	No	No	No	No	No	Yes	No	Partner	Yes	Cause of death?	Yes	No	No	No	No	No	No	No	No	No	No	Takes too long	No	No	Yes	No	No	No	No	No	No	No
118	Haematolgy	Male	52	The Netherlands	Christian (Catholic)	Married	No donation	Sudden/ Unexpected	Yes	n/a	No	No	No	No	No	No	No	No	No	No	No	No	Yes	No	Family (incl. partner)	Yes	1+4	Yes	No	No	Yes	No	No	No	No	No	No	No	n/a	No	No	No	No	No	No	No	No	No	Yes
119	Internal Medicine (other/ general)	Male	64	Marocco	Muslim	Married	No donation	Long illness	Yes	n/a	No	No	No	No	No	No	No	No	No	No	No	No	Yes	No	Family (incl. partner)	No	n/a	No	No	No	No	No	No	No	No	No	Yes	No	Cause of death already known	No	Yes	No	No	No	No	No	No	No	No
120	Cardiology	Male	67	European (western)	Unknown	Married	No donation	Sudden/ Unexpected	Yes	n/a	No	No	No	No	No	No	No	No	No	No	No	No	Yes	No	Family (incl. partner)	No	n/a	No	No	No	No	No	No	No	No	No	Yes	No	Cause of death already known	No	Yes	No	No	No	No	No	No	No	No
121	Intensive Care Unit	Female	63	The Netherlands	Unknown	Married	Tissue and organ donation	Sudden/ Unexpected	Yes	n/a	No	No	No	No	No	No	No	No	No	No	No	No	Yes	No	Partner	Yes	1+4	Yes	No	No	Yes	No	No	No	No	No	No	No	Doctor's decision (not requested)/ logistic limitation	No	No	No	No	No	No	No	Yes	No	No
122	ICCU	Male	78	The Netherlands	Unknown	Married	No donation	Sudden/ Unexpected	?	?	99999	99999	99999	99999	99999	99999	99999	99999	99999	99999	99999	99999	99999	Yes	Family (incl. partner)	?	?	99999	99999	99999	99999	99999	99999	99999	99999	99999	99999	Yes	?	99999	99999	99999	99999	99999	99999	99999	99999	99999	99999
123	Neurology	Male	71	Italy	Unknown	Married	Tissue donation	Sudden/ Unexpected	Yes	n/a	No	No	No	No	No	No	No	No	No	No	No	No	Yes	No	Family (incl. partner)	No	n/a	No	No	No	No	No	No	No	No	No	Yes	No	Long sickbed, deceased has suffered enough	No	No	No	Yes	No	No	No	No	No	No
124	Thoraxsurgery (incl. Thorax IC)	Female	57	Suriname	Hindoism	Not/ Never married	No donation	Long illness	Yes	n/a	No	No	No	No	No	No	No	No	No	No	No	No	Yes	No	Family (incl. partner)	No	n/a	No	No	No	No	No	No	No	No	No	Yes	No	Religious/ philosophical motive	No	No	No	No	Yes	No	No	No	No	No
125	Intensive Care Unit	Male	58	The Netherlands	Unknown	Widow(er)	No donation	Sudden/ Unexpected	Yes	n/a	No	No	No	No	No	No	No	No	No	No	No	No	Yes	No	Family (incl. partner)	Yes	Cause of death?	Yes	No	No	No	No	No	No	No	No	No	No	Unknown	No	No	No	No	No	No	No	No	No	No
126	Cardiology	Male	62	The Netherlands	Unknown	Married	Tissue donation	Sudden/ Unexpected	Yes	n/a	No	No	No	No	No	No	No	No	No	No	No	No	Yes	No	Family (incl. partner)	No	n/a	No	No	No	No	No	No	No	No	No	Yes	No	Cause of death already known	No	Yes	No	No	No	No	No	No	No	No
127	Cardiology	Female	53	The Netherlands	Unknown	Married	No donation	Sudden/ Unexpected	No	Cause of death is already known/ No questions for post mortem investigation	No	No	No	No	Yes	No	No	No	No	No	No	No	No	No	n/a	n/a	n/a	No	No	No	No	No	No	No	No	No	Yes	No	n/a	No	No	No	No	No	No	No	No	No	Yes
128	Intensive Care Unit	Male	29	Estland	Unknown	Married	No donation	Sudden/ Unexpected	No	Cause of death is already known/ No questions for post mortem investigation	No	No	No	No	Yes	No	No	No	No	No	No	No	No	No	n/a	n/a	n/a	No	No	No	No	No	No	No	No	No	Yes	No	n/a	No	No	No	No	No	No	No	No	No	Yes
129	Thoraxsurgery (incl. Thorax IC)	Male	71	The Netherlands	Unknown	Married	No donation	Sudden/ Unexpected	Yes	n/a	No	No	No	No	No	No	No	No	No	No	No	No	Yes	No	Partner	No	n/a	No	No	No	No	No	No	No	No	No	Yes	No	Cause of death already known	No	Yes	No	No	No	No	No	No	No	No
130	Oncology	Female	42	South Korea	Christian (other/ not otherwise specified)	Married	No donation	Long illness	Yes	n/a	No	No	No	No	No	No	No	No	No	No	No	No	Yes	No	Family (incl. partner)	No	n/a	No	No	No	No	No	No	No	No	No	Yes	No	2+4	No	Yes	No	Yes	No	No	No	No	No	No
131	Haematolgy	Male	79	The Netherlands	Unknown	Married	No donation	Long illness	No	Cause of death is already known/ No questions for post mortem investigation	No	No	No	No	Yes	No	No	No	No	No	No	No	No	No	n/a	n/a	n/a	No	No	No	No	No	No	No	No	No	Yes	No	n/a	No	No	No	No	No	No	No	No	No	Yes
132	ICCU	Female	53	The Netherlands	Unknown	Not/ Never married	Tissue and organ donation	Sudden/ Unexpected	Yes	n/a	No	No	No	No	No	No	No	No	No	No	No	No	Yes	No	Family (incl. partner)	No	n/a	No	No	No	No	No	No	No	No	No	Yes	No	Donation/ science	Yes	No	No	No	No	No	No	No	No	No
133	Emergency Room	Male	51	European (western)	Unknown	Divorced	No donation	Sudden/ Unexpected	No	Other	No	No	No	No	No	No	No	No	No	No	No	Yes	No	No	n/a	n/a	n/a	No	No	No	No	No	No	No	No	No	Yes	No	n/a	No	No	No	No	No	No	No	No	No	Yes
134	Gastroenterology	Male	57	The Netherlands	Christian (Catholic)	Married	No donation	Long illness	No	Cause of death is already known/ No questions for post mortem investigation	No	No	No	No	Yes	No	No	No	No	No	No	No	No	No	n/a	n/a	n/a	No	No	No	No	No	No	No	No	No	Yes	No	n/a	No	No	No	No	No	No	No	No	No	Yes
135	Pulmonology	Female	42	The Netherlands	Unknown	Married	No donation	Long illness	Yes	n/a	No	No	No	No	No	No	No	No	No	No	No	No	Yes	No	Partner	No	n/a	No	No	No	No	No	No	No	No	No	Yes	No	4+6+7	No	No	No	Yes	No	Yes	Yes	No	No	No
136	Internal Medicine (other/ general)	Male	41	The Netherlands	Christian (Catholic)	Not/ Never married	No donation	Long illness	Yes	n/a	No	No	No	No	No	No	No	No	No	No	No	No	Yes	No	Family (incl. partner)	No	n/a	No	No	No	No	No	No	No	No	No	Yes	No	Cause of death already known	No	Yes	No	No	No	No	No	No	No	No
137	Haematolgy	Male	65	The Netherlands	Christian (Protestant)	Married	No donation	Sudden/ Unexpected	Yes	n/a	No	No	No	No	No	No	No	No	No	No	No	No	Yes	No	Partner	No	n/a	No	No	No	No	No	No	No	No	No	Yes	No	Takes too long	No	No	Yes	No	No	No	No	No	No	No
138	Surgery (general/ other)	Female	74	The Netherlands	Christian (Gereformeerd/ Hervormd)	Married	No donation	Long illness	Yes	n/a	No	No	No	No	No	No	No	No	No	No	No	No	Yes	No	Partner	No	n/a	No	No	No	No	No	No	No	No	No	Yes	No	4+5	No	No	No	Yes	Yes	No	No	No	No	No
139	Oncology	Male	63	The Netherlands	Christian (Catholic)	Married	No donation	Long illness	Yes	n/a	No	No	No	No	No	No	No	No	No	No	No	No	Yes	No	Family (incl. partner)	No	n/a	No	No	No	No	No	No	No	No	No	Yes	No	Long sickbed, deceased has suffered enough	No	No	No	Yes	No	No	No	No	No	No
140	Emergency Room	Male	22	The Netherlands	Muslim	Not registred	No donation	Sudden/ Unexpected	No	Cause of death is already known/ No questions for post mortem investigation	No	No	No	No	Yes	No	No	No	No	No	No	No	No	No	n/a	n/a	n/a	No	No	No	No	No	No	No	No	No	Yes	No	n/a	No	No	No	No	No	No	No	No	No	Yes
141	Onco-surgery	Female	69	The Netherlands	Unknown	Married	No donation	Sudden/ Unexpected	Yes	n/a	No	No	No	No	No	No	No	No	No	No	No	No	Yes	No	Family (incl. partner)	No	n/a	No	No	No	No	No	No	No	No	No	Yes	No	Other	No	No	No	No	No	No	No	No	Yes	No
142	Geriatrics	Male	83	The Netherlands	Unknown	Married	No donation	Long illness	No	5+12	No	No	No	No	Yes	No	No	No	No	No	Yes	No	No	No	n/a	n/a	n/a	No	No	No	No	No	No	No	No	No	Yes	No	n/a	No	No	No	No	No	No	No	No	No	Yes
143	Intensive Care Unit	Male	55	Singapore	Unknown	Not/ Never married	No donation	Sudden/ Unexpected	Yes	n/a	No	No	No	No	No	No	No	No	No	No	No	No	Yes	No	Family (incl. partner)	No	n/a	No	No	No	No	No	No	No	No	No	Yes	No	Religious/ philosophical motive	No	No	No	No	Yes	No	No	No	No	No
144	Pulmonology	Female	88	The Netherlands	Unknown	Married	No donation	Long illness	Yes	n/a	No	No	No	No	No	No	No	No	No	No	No	No	Yes	No	Family (incl. partner)	No	n/a	No	No	No	No	No	No	No	No	No	Yes	No	Long sickbed, deceased has suffered enough	No	No	No	Yes	No	No	No	No	No	No
145	Intensive Care Unit	Female	72	The Netherlands	Unknown	Not/ Never married	No donation	Sudden/ Unexpected	Yes	n/a	No	No	No	No	No	No	No	No	No	No	No	No	Yes	No	Family (incl. partner)	No	n/a	No	No	No	No	No	No	No	No	No	Yes	No	2+6	No	Yes	No	No	No	Yes	No	No	No	No
146	Gastroentero-surgery	Female	62	The Netherlands	Unknown	Married	No donation	Long illness	Yes	n/a	No	No	No	No	No	No	No	No	No	No	No	No	Yes	No	Family (incl. partner)	No	n/a	No	No	No	No	No	No	No	No	No	Yes	No	2+4	No	Yes	No	Yes	No	No	No	No	No	No
147	Vascular/ tx surgery	Male	85	The Netherlands	Unknown	Not registred	No donation	Sudden/ Unexpected	Yes	n/a	No	No	No	No	No	No	No	No	No	No	No	No	Yes	No	Family (incl. partner)	No	n/a	No	No	No	No	No	No	No	No	No	Yes	No	4+8	No	No	No	Yes	No	No	No	No	Yes	No
148	Intensive Care Unit	Male	72	The Netherlands	Unknown	Married	No donation	Long illness	Yes	n/a	No	No	No	No	No	No	No	No	No	No	No	No	Yes	No	Partner	Yes	1+4+8	Yes	No	No	Yes	No	No	No	Yes	No	No	No	n/a	No	No	No	No	No	No	No	No	No	Yes
149	Oncology	Female	68	The Netherlands	Christian (Gereformeerd/ Hervormd)	Married	No donation	Long illness	Yes	n/a	No	No	No	No	No	No	No	No	No	No	No	No	Yes	No	Partner	No	n/a	No	No	No	No	No	No	No	No	No	Yes	No	Other	No	No	No	No	No	No	No	No	Yes	No
150	Gastroenterology	Male	70	Germany	Unknown	Married	No donation	Long illness	Yes	n/a	No	No	No	No	No	No	No	No	No	No	No	No	Yes	No	Partner	No	n/a	No	No	No	No	No	No	No	No	No	Yes	No	Cause of death already known	No	Yes	No	No	No	No	No	No	No	No
151	ICCU	Male	72	European (western)	Christian (other/ not otherwise specified)	Married	No donation	Sudden/ Unexpected	No	Cause of death is already known/ No questions for post mortem investigation	No	No	No	No	Yes	No	No	No	No	No	No	No	No	No	n/a	n/a	n/a	No	No	No	No	No	No	No	No	No	Yes	No	n/a	No	No	No	No	No	No	No	No	No	Yes
152	Haematolgy	Male	69	The Netherlands	Unknown	Married	No donation	Sudden/ Unexpected	Yes	n/a	No	No	No	No	No	No	No	No	No	No	No	No	Yes	No	Partner	Yes	1+2+4+8	Yes	Yes	No	Yes	No	No	No	Yes	No	No	No	n/a	No	No	No	No	No	No	No	No	No	Yes
153	Oncology	Male	67	Cape Verde Islands	Christian (Catholic)	Married	No donation	Long illness	Yes	n/a	No	No	No	No	No	No	No	No	No	No	No	No	Yes	No	Family (incl. partner)	No	n/a	No	No	No	No	No	No	No	No	No	Yes	No	Cause of death already known	No	Yes	No	No	No	No	No	No	No	No
154	Internal Medicine (other/ general)	Male	81	The Netherlands	Christian (Catholic)	Married	No donation	Long illness	Yes	n/a	No	No	No	No	No	No	No	No	No	No	No	No	Yes	No	Family (incl. partner)	No	Cause of death?	Yes	No	No	No	No	No	No	No	No	No	No	Mutilation of deceased's body	No	No	No	No	No	Yes	No	No	No	No
155	Cardiology	Male	66	The Netherlands	Christian (Catholic)	Married	Tissue donation	Sudden/ Unexpected	Yes	n/a	No	No	No	No	No	No	No	No	No	No	No	No	Yes	No	Partner	Yes	1+9	Yes	No	No	No	No	No	No	No	Yes	No	No	n/a	No	No	No	No	No	No	No	No	No	Yes
156	Pulmonology	Male	58	Indonesia (Netherlands-India)	Christian (other/ not otherwise specified)	Divorced	No donation	Long illness	Yes	n/a	No	No	No	No	No	No	No	No	No	No	No	No	Yes	No	Family (incl. partner)	No	n/a	No	No	No	No	No	No	No	No	No	Yes	No	Cause of death already known	No	Yes	No	No	No	No	No	No	No	No
157	Cardiology	Female	83	The Netherlands	None	Not registred	No donation	Sudden/ Unexpected	Yes	n/a	No	No	No	No	No	No	No	No	No	No	No	No	Yes	No	Family (incl. partner)	Yes	Cause of death?	Yes	No	No	No	No	No	No	No	No	No	No	n/a	No	No	No	No	No	No	No	No	No	Yes
158	Gastroenterology	Female	51	The Netherlands	Unknown	Not registred	No donation	Long illness	Yes	n/a	No	No	No	No	No	No	No	No	No	No	No	No	Yes	No	Family (incl. partner)	No	n/a	No	No	No	No	No	No	No	No	No	Yes	No	Long sickbed, deceased has suffered enough	No	No	No	Yes	No	No	No	No	No	No
159	Emergency Room	Male	82	The Netherlands	Unknown	Married	No donation	Sudden/ Unexpected	?	?	99999	99999	99999	99999	99999	99999	99999	99999	99999	99999	99999	99999	99999	Yes	Family (incl. partner)	?	?	99999	99999	99999	99999	99999	99999	99999	99999	99999	99999	Yes	?	99999	99999	99999	99999	99999	99999	99999	99999	99999	99999
160	Oncology	Male	71	The Netherlands	Unknown	Married	No donation	Long illness	Yes	n/a	No	No	No	No	No	No	No	No	No	No	No	No	Yes	No	Family (incl. partner)	No	n/a	No	No	No	No	No	No	No	No	No	Yes	No	2+3	No	Yes	Yes	No	No	No	No	No	No	No
161	Internal Medicine (other/ general)	Male	79	The Netherlands	Unknown	Married	No donation	Sudden/ Unexpected	Yes	n/a	No	No	No	No	No	No	No	No	No	No	No	No	Yes	No	Partner	No	n/a	No	No	No	No	No	No	No	No	No	Yes	No	Other	No	No	No	No	No	No	No	No	Yes	No
162	Intensive Care Unit	Female	78	The Netherlands	Unknown	Widow(er)	No donation	Long illness	Yes	n/a	No	No	No	No	No	No	No	No	No	No	No	No	Yes	No	Family (incl. partner)	Yes	Cause of death?	Yes	No	No	No	No	No	No	No	No	No	No	n/a	No	No	No	No	No	No	No	No	No	Yes
163	Intensive Care Unit	Male	77	The Netherlands	Christian (Gereformeerd/ Hervormd)	Married	No donation	Sudden/ Unexpected	Yes	n/a	No	No	No	No	No	No	No	No	No	No	No	No	Yes	No	Family (incl. partner)	Yes	3+4	No	No	Yes	Yes	No	No	No	No	No	No	No	Doctor's decision (not requested)/ logistic limitation	No	No	No	No	No	No	No	Yes	No	No
164	Thoraxsurgery (incl. Thorax IC)	Male	63	The Netherlands	Unknown	Married	No donation	Long illness	No	Long sickbed, autopsy too much to request	No	No	No	No	No	Yes	No	No	No	No	No	No	No	No	n/a	n/a	n/a	No	No	No	No	No	No	No	No	No	Yes	No	n/a	No	No	No	No	No	No	No	No	No	Yes
165	Oncology	Female	53	The Netherlands	None	Married	No donation	Long illness	Yes	n/a	No	No	No	No	No	No	No	No	No	No	No	No	Yes	No	Partner	No	n/a	No	No	No	No	No	No	No	No	No	Yes	No	Cause of death already known	No	Yes	No	No	No	No	No	No	No	No
166	Emergency Room	Male	71	The Netherlands	Unknown	Married	No donation	Sudden/ Unexpected	Yes	n/a	No	No	No	No	No	No	No	No	No	No	No	No	Yes	No	Family (incl. partner)	No	n/a	No	No	No	No	No	No	No	No	No	Yes	No	Cause of death already known	No	Yes	No	No	No	No	No	No	No	No
167	Intensive Care Unit	Female	63	The Netherlands	Unknown	Married	No donation	Long illness	Yes	n/a	No	No	No	No	No	No	No	No	No	No	No	No	Yes	No	Family (incl. partner)	No	n/a	No	No	No	No	No	No	No	No	No	Yes	No	Mutilation of deceased's body	No	No	No	No	No	Yes	No	No	No	No
168	Intensive Care Unit	Female	63	The Netherlands	Unknown	Married	No donation	Long illness	Yes	n/a	No	No	No	No	No	No	No	No	No	No	No	No	Yes	No	Partner	No	n/a	No	No	No	No	No	No	No	No	No	Yes	No	Other	No	No	No	No	No	No	No	No	Yes	No
169	Thoraxsurgery (incl. Thorax IC)	Male	73	Curaçao	Unknown	Married	No donation	Sudden/ Unexpected	Yes	n/a	No	No	No	No	No	No	No	No	No	No	No	No	Yes	No	Family (incl. partner)	Yes	Presence of other deseases?	No	No	Yes	No	No	No	No	No	No	No	No	Unknown	No	No	No	No	No	No	No	No	No	No
170	Vascular/ tx surgery	Female	83	The Netherlands	Unknown	Widow(er)	No donation	Sudden/ Unexpected	Yes	n/a	No	No	No	No	No	No	No	No	No	No	No	No	Yes	No	Partner	No	n/a	No	No	No	No	No	No	No	No	No	Yes	No	Cause of death already known	No	Yes	No	No	No	No	No	No	No	No
171	Neurology	Female	70	The Netherlands	Unknown	Married	No donation	Sudden/ Unexpected	No	Cause of death is already known/ No questions for post mortem investigation	No	No	No	No	Yes	No	No	No	No	No	No	No	No	No	n/a	n/a	n/a	No	No	No	No	No	No	No	No	No	Yes	No	n/a	No	No	No	No	No	No	No	No	No	Yes
172	Intensive Care Unit	Male	63	The Netherlands	None	Married	No donation	Long illness	Yes	n/a	No	No	No	No	No	No	No	No	No	No	No	No	Yes	No	Partner	No	n/a	No	No	No	No	No	No	No	No	No	Yes	No	Cause of death already known	No	Yes	No	No	No	No	No	No	No	No
173	Urology	Male	74	The Netherlands	None	Married	No donation	Long illness	Yes	n/a	No	No	No	No	No	No	No	No	No	No	No	No	Yes	No	Family (incl. partner)	No	n/a	No	No	No	No	No	No	No	No	No	Yes	No	Long sickbed, deceased has suffered enough	No	No	No	Yes	No	No	No	No	No	No
174	Emergency Room	Female	50	European (western)	Christian (other/ not otherwise specified)	Not/ Never married	No donation	Sudden/ Unexpected	Yes	n/a	No	No	No	No	No	No	No	No	No	No	No	No	Yes	No	Family (incl. partner)	No	n/a	No	No	No	No	No	No	No	No	No	Yes	No	Other	No	No	No	No	No	No	No	No	Yes	No
175	ICCU	Male	45	The Netherlands	Unknown	Married	No donation	Sudden/ Unexpected	Yes	n/a	No	No	No	No	No	No	No	No	No	No	No	No	Yes	No	Partner	No	n/a	No	No	No	No	No	No	No	No	No	Yes	No	Cause of death already known	No	Yes	No	No	No	No	No	No	No	No
176	Gynaecology	Female	46	The Netherlands	Christian (Gereformeerd/ Hervormd)	Married	No donation	Long illness	No	Cause of death is already known/ No questions for post mortem investigation	No	No	No	No	Yes	No	No	No	No	No	No	No	No	No	n/a	n/a	n/a	No	No	No	No	No	No	No	No	No	Yes	No	n/a	No	No	No	No	No	No	No	No	No	Yes
177	Neurology	Male	86	The Netherlands	Christian (Catholic)	Married	No donation	Sudden/ Unexpected	Yes	n/a	No	No	No	No	No	No	No	No	No	No	No	No	Yes	No	Partner	Yes	Cause of death?	Yes	No	No	No	No	No	No	No	No	No	No	n/a	No	No	No	No	No	No	No	No	No	Yes
178	Neurosurgery	Male	51	The Netherlands	Christian (Gereformeerd/ Hervormd)	Married	No donation	Long illness	Yes	n/a	No	No	No	No	No	No	No	No	No	No	No	No	Yes	No	Partner	No	n/a	No	No	No	No	No	No	No	No	No	Yes	No	3+4	No	No	Yes	Yes	No	No	No	No	No	No
179	Intensive Care Unit	Female	72	The Netherlands	Unknown	Married	No donation	Sudden/ Unexpected	Yes	n/a	No	No	No	No	No	No	No	No	No	No	No	No	Yes	No	Family (incl. partner)	No	n/a	No	No	No	No	No	No	No	No	No	Yes	No	Cause of death already known	No	Yes	No	No	No	No	No	No	No	No
180	ICCU	Female	70	The Netherlands	Unknown	Not registred	No donation	Sudden/ Unexpected	Yes	n/a	No	No	No	No	No	No	No	No	No	No	No	No	Yes	No	Family (incl. partner)	No	Presence of other deseases?	No	No	Yes	No	No	No	No	No	No	No	No	Unknown	No	No	No	No	No	No	No	No	No	No
181	Gastroentero-surgery	Female	74	The Netherlands	Unknown	Widow(er)	No donation	Sudden/ Unexpected	Yes	n/a	No	No	No	No	No	No	No	No	No	No	No	No	Yes	No	Family (incl. partner)	No	n/a	No	No	No	No	No	No	No	No	No	Yes	No	Mutilation of deceased's body	No	No	No	No	No	Yes	No	No	No	No
182	Emergency Room	Male	57	The Netherlands	Unknown	Married	No donation	Sudden/ Unexpected	Yes	n/a	No	No	No	No	No	No	No	No	No	No	No	No	Yes	No	Family (incl. partner)	No	n/a	No	No	No	No	No	No	No	No	No	Yes	No	Unknown	No	No	No	No	No	No	No	No	No	No
183	Psychiatry	Male	44	Suriname	Christian (Catholic)	Not/ Never married	No donation	Long illness	Yes	n/a	No	No	No	No	No	No	No	No	No	No	No	No	Yes	No	Family (incl. partner)	No	n/a	No	No	No	No	No	No	No	No	No	Yes	No	2+8	No	Yes	No	No	No	No	No	No	Yes	No
184	Gastroenterology	Male	47	Russia	Unknown	Married	No donation	Sudden/ Unexpected	No	9+11	No	No	No	No	No	No	No	No	Yes	No	No	Yes	No	No	Family (incl. partner)	n/a	n/a	No	No	No	No	No	No	No	No	No	Yes	No	n/a	No	No	No	No	No	No	No	No	No	Yes
185	Neurology	Male	75	The Netherlands	Unknown	Married	No donation	Long illness	Yes	n/a	No	No	No	No	No	No	No	No	No	No	No	No	Yes	No	Family (incl. partner)	No	n/a	No	No	No	No	No	No	No	No	No	Yes	No	Cause of death already known	No	Yes	No	No	No	No	No	No	No	No
186	Intensive Care Unit	Male	64	The Netherlands	Unknown	Married	Organ donation	Sudden/ Unexpected	Yes	n/a	No	No	No	No	No	No	No	No	No	No	No	No	Yes	No	Family (incl. partner)	Yes	Heredity of decease/ counseling?	No	No	No	No	Yes	No	No	No	No	No	No	Doctor's decision (not requested)/ logistic limitation	No	No	No	No	No	No	No	Yes	No	No
187	Intensive Care Unit	Female	72	The Netherlands	Christian (Catholic)	Divorced	No donation	Long illness	Yes	n/a	No	No	No	No	No	No	No	No	No	No	No	No	Yes	No	Family (incl. partner)	No	n/a	No	No	No	No	No	No	No	No	No	Yes	No	Cause of death already known	No	Yes	No	No	No	No	No	No	No	No
188	Neurology	Female	52	Cape Verde Islands	Christian (Catholic)	Married	No donation	Sudden/ Unexpected	No	Cause of death is already known/ No questions for post mortem investigation	No	No	No	No	Yes	No	No	No	No	No	No	No	No	No	n/a	n/a	n/a	No	No	No	No	No	No	No	No	No	Yes	No	n/a	No	No	No	No	No	No	No	No	No	Yes
189	Surgery (general/ other)	Male	82	The Netherlands	Unknown	Married	No donation	Long illness	No	Cause of death is already known/ No questions for post mortem investigation	No	No	No	No	Yes	No	No	No	No	No	No	No	No	No	Partner	n/a	n/a	No	No	No	No	No	No	No	No	No	Yes	No	n/a	No	No	No	No	No	No	No	No	No	Yes
190	Surgery (general/ other)	Male	86	The Netherlands	Unknown	Married	No donation	Sudden/ Unexpected	Yes	n/a	No	No	No	No	No	No	No	No	No	No	No	No	Yes	No	Family (incl. partner)	No	n/a	No	No	No	No	No	No	No	No	No	Yes	No	Cause of death already known	No	Yes	No	No	No	No	No	No	No	No
191	Neurology	Male	74	The Netherlands	Unknown	Not registred	No donation	Long illness	Yes	n/a	No	No	No	No	No	No	No	No	No	No	No	No	Yes	No	Family (incl. partner)	Yes	1+3	Yes	No	Yes	No	No	No	No	No	No	No	No	n/a	No	No	No	No	No	No	No	No	No	Yes
192	Oncology	Female	83	The Netherlands	None	Widow(er)	No donation	Long illness	Yes	n/a	No	No	No	No	No	No	No	No	No	No	No	No	Yes	No	Family (incl. partner)	No	n/a	No	No	No	No	No	No	No	No	No	Yes	No	Cause of death already known	No	Yes	No	No	No	No	No	No	No	No
193	Emergency Room	Female	53	The Netherlands	Unknown	Married	Tissue donation	Sudden/ Unexpected	Yes	n/a	No	No	No	No	No	No	No	No	No	No	No	No	Yes	No	Partner	No	n/a	No	No	No	No	No	No	No	No	No	Yes	No	Other	No	No	No	No	No	No	No	No	Yes	No
194	Intensive Care Unit	Female	61	The Netherlands	None	Married	No donation	Sudden/ Unexpected	Yes	n/a	No	No	No	No	No	No	No	No	No	No	No	No	Yes	No	Partner	Yes	Cause of death?	Yes	No	No	No	No	No	No	No	No	No	No	n/a	No	No	No	No	No	No	No	No	No	Yes
195	Gastroenterology	Male	50	The Netherlands	Unknown	Not/ Never married	No donation	Long illness	Yes	n/a	No	No	No	No	No	No	No	No	No	No	No	No	Yes	No	Family (incl. partner)	No	n/a	No	No	No	No	No	No	No	No	No	Yes	No	Long sickbed, deceased has suffered enough	No	No	No	Yes	No	No	No	No	No	No
196	Haematolgy	Female	68	The Netherlands	Unknown	Married	No donation	Long illness	Yes	n/a	No	No	No	No	No	No	No	No	No	No	No	No	Yes	No	Partner	No	n/a	No	No	No	No	No	No	No	No	No	Yes	No	Long sickbed, deceased has suffered enough	No	No	No	Yes	No	No	No	No	No	No
197	Intensive Care Unit	Male	72	European (western)	Christian (Gereformeerd/ Hervormd)	Married	No donation	Sudden/ Unexpected	Yes	n/a	No	No	No	No	No	No	No	No	No	No	No	No	Yes	No	Partner	No	n/a	No	No	No	No	No	No	No	No	No	Yes	No	Long sickbed, deceased has suffered enough	No	No	No	Yes	No	No	No	No	No	No
198	Vascular/ tx surgery	Male	65	The Netherlands	Unknown	Married	No donation	Long illness	Yes	n/a	No	No	No	No	No	No	No	No	No	No	No	No	Yes	No	Partner	No	n/a	No	No	No	No	No	No	No	No	No	Yes	No	2+4	No	Yes	No	Yes	No	No	No	No	No	No
199	Gastroenterology	Male	45	The Netherlands	Christian (Catholic)	Married	No donation	Long illness	Yes	n/a	No	No	No	No	No	No	No	No	No	No	No	No	Yes	No	Partner	No	n/a	No	No	No	No	No	No	No	No	No	Yes	No	Long sickbed, deceased has suffered enough	No	No	No	Yes	No	No	No	No	No	No
200	Intensive Care Unit	Male	50	Unknown	Unknown	Married	Organ donation	Sudden/ Unexpected	No	Consent for donation/ science	Yes	No	No	No	No	No	No	No	No	No	No	No	No	No	Family (incl. partner)	n/a	n/a	No	No	No	No	No	No	No	No	No	Yes	No	n/a	No	No	No	No	No	No	No	No	No	Yes
201	Neurology	Female	51	The Netherlands	Unknown	Married	No donation	Sudden/ Unexpected	Yes	n/a	No	No	No	No	No	No	No	No	No	No	No	No	Yes	No	Partner	No	n/a	No	No	No	No	No	No	No	No	No	Yes	No	Other	No	No	No	No	No	No	No	No	Yes	No
202	Intensive Care Unit	Female	71	The Netherlands	Unknown	Married	No donation	Sudden/ Unexpected	Yes	n/a	No	No	No	No	No	No	No	No	No	No	No	No	Yes	No	Family (incl. partner)	Yes	1+3	Yes	No	Yes	No	No	No	No	No	No	No	No	n/a	No	No	No	No	No	No	No	No	No	Yes
203	Thoraxsurgery (incl. Thorax IC)	Female	83	The Netherlands	Unknown	Not registred	No donation	Sudden/ Unexpected	Yes	n/a	No	No	No	No	No	No	No	No	No	No	No	No	Yes	No	Family (incl. partner)	Yes	1+4	Yes	No	No	Yes	No	No	No	No	No	No	No	Unknown	No	No	No	No	No	No	No	No	No	No
204	Intensive Care Unit	Female	55	The Netherlands	Unknown	Partner (according to form and/or PDB)	No donation	Sudden/ Unexpected	Yes	n/a	No	No	No	No	No	No	No	No	No	No	No	No	Yes	No	Family (incl. partner)	No	n/a	No	No	No	No	No	No	No	No	No	Yes	No	Cause of death already known	No	Yes	No	No	No	No	No	No	No	No
205	Haematolgy	Male	38	Marocco	Muslim	Not/ Never married	No donation	Long illness	Yes	n/a	No	No	No	No	No	No	No	No	No	No	No	No	Yes	No	Family (incl. partner)	No	Unknown	No	No	No	No	No	No	No	No	No	No	No	Religious/ philosophical motive	No	No	No	No	Yes	No	No	No	No	No
206	Intensive Care Unit	Male	60	Indonesia (Netherlands-India)	Unknown	Married	No donation	Sudden/ Unexpected	Yes	n/a	No	No	No	No	No	No	No	No	No	No	No	No	Yes	No	Family (incl. partner)	No	n/a	No	No	No	No	No	No	No	No	No	Yes	No	Cause of death already known	No	Yes	No	No	No	No	No	No	No	No
207	Oncology	Male	62	Pakistan	Muslim	Married	No donation	Long illness	No	6+7+8	No	No	No	No	No	Yes	Yes	Yes	No	No	No	No	No	No	n/a	n/a	n/a	No	No	No	No	No	No	No	No	No	Yes	No	n/a	No	No	No	No	No	No	No	No	No	Yes
208	Neurology	Male	48	Bulgaria	Unknown	Married	No donation	Sudden/ Unexpected	Yes	n/a	No	No	No	No	No	No	No	No	No	No	No	No	Yes	No	Family (incl. partner)	No	n/a	No	No	No	No	No	No	No	No	No	Yes	No	2+5+8	No	Yes	No	No	Yes	No	No	No	Yes	No
209	ICCU	Male	59	The Netherlands	Unknown	Married	No donation	Sudden/ Unexpected	Yes	n/a	No	No	No	No	No	No	No	No	No	No	No	No	Yes	No	Family (incl. partner)	No	n/a	No	No	No	No	No	No	No	No	No	Yes	No	Cause of death already known	No	Yes	No	No	No	No	No	No	No	No
210	Intensive Care Unit	Female	73	The Netherlands	None	Married	No donation	Long illness	Yes	n/a	No	No	No	No	No	No	No	No	No	No	No	No	Yes	No	Family (incl. partner)	No	Cause of death?	Yes	No	No	No	No	No	No	No	No	No	No	3+8	No	No	Yes	No	No	No	No	No	Yes	No
211	Intensive Care Unit	Female	81	Indonesia (Netherlands-India)	Unknown	Married	No donation	Sudden/ Unexpected	Yes	n/a	No	No	No	No	No	No	No	No	No	No	No	No	Yes	No	Partner	No	n/a	No	No	No	No	No	No	No	No	No	Yes	No	2+3+4	No	Yes	Yes	Yes	No	No	No	No	No	No
212	Urology	Male	74	The Netherlands	Unknown	Married	No donation	Long illness	Yes	n/a	No	No	No	No	No	No	No	No	No	No	No	No	Yes	No	Family (incl. partner)	No	n/a	No	No	No	No	No	No	No	No	No	Yes	No	Cause of death already known	No	Yes	No	No	No	No	No	No	No	No
213	Emergency Room	Male	79	The Netherlands	Unknown	Married	No donation	Sudden/ Unexpected	?	?	99999	99999	99999	99999	99999	99999	99999	99999	99999	99999	99999	99999	99999	Yes	Family (incl. partner)	?	?	99999	99999	99999	99999	99999	99999	99999	99999	99999	99999	Yes	?	99999	99999	99999	99999	99999	99999	99999	99999	99999	99999
214	Oncology	Male	69	The Netherlands	Christian (Catholic)	Married	No donation	Long illness	Yes	n/a	No	No	No	No	No	No	No	No	No	No	No	No	Yes	No	Partner	Yes	4+9	No	No	No	Yes	No	No	No	No	Yes	No	No	Doctor's decision (not requested)/ logistic limitation	No	No	No	No	No	No	No	Yes	No	No
215	Oncology	Male	62	The Netherlands	Christian (Catholic)	Married	No donation	Long illness	?	?	99999	99999	99999	99999	99999	99999	99999	99999	99999	99999	99999	99999	99999	Yes	Family (incl. partner)	?	?	99999	99999	99999	99999	99999	99999	99999	99999	99999	99999	Yes	?	99999	99999	99999	99999	99999	99999	99999	99999	99999	99999
216	Pulmonology	Male	83	The Netherlands	None	Widow(er)	No donation	Sudden/ Unexpected	No	9+12	No	No	No	No	No	No	No	No	Yes	No	Yes	No	No	No	Family (incl. partner)	n/a	n/a	No	No	No	No	No	No	No	No	No	Yes	No	n/a	No	No	No	No	No	No	No	No	No	Yes
217	ICCU	Male	62	The Netherlands	Unknown	Married	No donation	Sudden/ Unexpected	Yes	n/a	No	No	No	No	No	No	No	No	No	No	No	No	Yes	No	Family (incl. partner)	No	n/a	No	No	No	No	No	No	No	No	No	Yes	No	Other	No	No	No	No	No	No	No	No	Yes	No
218	Haematolgy	Male	33	The Netherlands	Christian (Catholic)	Married	No donation	Long illness	Yes	n/a	No	No	No	No	No	No	No	No	No	No	No	No	Yes	No	Partner	No	n/a	No	No	No	No	No	No	No	No	No	Yes	No	Mutilation of deceased's body	No	No	No	No	No	Yes	No	No	No	No
219	Internal Medicine (other/ general)	Female	41	Thailand	Unknown	Married	No donation	Long illness	Yes	n/a	No	No	No	No	No	No	No	No	No	No	No	No	Yes	No	Partner	No	n/a	No	No	No	No	No	No	No	No	No	Yes	No	Unknown	No	No	No	No	No	No	No	No	No	No
220	Haematolgy	Male	57	Cape Verde Islands	Christian (Catholic)	Married	No donation	Long illness	Yes	n/a	No	No	No	No	No	No	No	No	No	No	No	No	Yes	No	Family (incl. partner)	No	n/a	No	No	No	No	No	No	No	No	No	Yes	No	2+4+7	No	Yes	No	Yes	No	No	Yes	No	No	No
221	Intensive Care Unit	Female	84	The Netherlands	Unknown	Married	No donation	Long illness	No	Cause of death is already known/ No questions for post mortem investigation	No	No	No	No	Yes	No	No	No	No	No	No	No	No	No	n/a	n/a	n/a	No	No	No	No	No	No	No	No	No	Yes	No	n/a	No	No	No	No	No	No	No	No	No	Yes
222	Neurology	Male	88	The Netherlands	Unknown	Not/ Never married	No donation	Long illness	No	Expectation that relatives won't give permission	No	No	No	No	No	No	No	Yes	No	No	No	No	No	No	Family (incl. partner)	n/a	n/a	No	No	No	No	No	No	No	No	No	Yes	No	n/a	No	No	No	No	No	No	No	No	No	Yes
223	ICCU	Male	88	The Netherlands	Unknown	Married	No donation	Sudden/ Unexpected	Yes	n/a	No	No	No	No	No	No	No	No	No	No	No	No	Yes	No	Family (incl. partner)	No	n/a	No	No	No	No	No	No	No	No	No	Yes	No	Cause of death already known	No	Yes	No	No	No	No	No	No	No	No
224	Intensive Care Unit	Male	56	Bulgaria	Unknown	Married	No donation	Sudden/ Unexpected	Yes	n/a	No	No	No	No	No	No	No	No	No	No	No	No	Yes	No	Family (incl. partner)	No	n/a	No	No	No	No	No	No	No	No	No	Yes	No	4+5	No	No	No	Yes	Yes	No	No	No	No	No
225	Intensive Care Unit	Female	44	Bulgaria		Married	No donation	Sudden/ Unexpected	No	Expectation that relatives won't give permission	No	No	No	No	No	No	No	Yes	No	No	No	No	No	No	n/a	n/a	n/a	No	No	No	No	No	No	No	No	No	Yes	No	n/a	No	No	No	No	No	No	No	No	No	Yes
226	Oncology	Female	77	The Netherlands	None	Married	No donation	Sudden/ Unexpected	Yes	n/a	No	No	No	No	No	No	No	No	No	No	No	No	Yes	No	Family (incl. partner)	No	n/a	No	No	No	No	No	No	No	No	No	Yes	No	2+4+7	No	Yes	No	Yes	No	No	Yes	No	No	No
227	Emergency Room	Male	55	The Netherlands	Unknown	Not/ Never married	No donation	Sudden/ Unexpected	Yes	n/a	No	No	No	No	No	No	No	No	No	No	No	No	Yes	No	Family (incl. partner)	No	n/a	No	No	No	No	No	No	No	No	No	Yes	No	Cause of death already known	No	Yes	No	No	No	No	No	No	No	No
228	Intensive Care Unit	Female	56	The Netherlands	Christian (Gereformeerd/ Hervormd)	Married	No donation	Long illness	Yes	n/a	No	No	No	No	No	No	No	No	No	No	No	No	Yes	No	Partner	Yes	Cause of death?	Yes	No	No	No	No	No	No	No	No	No	No	n/a	No	No	No	No	No	No	No	No	No	Yes
229	Intensive Care Unit	Female	58	The Netherlands	Unknown	Married	No donation	Long illness	Yes	n/a	No	No	No	No	No	No	No	No	No	No	No	No	Yes	No	Family (incl. partner)	No	n/a	No	No	No	No	No	No	No	No	No	Yes	No	Cause of death already known	No	Yes	No	No	No	No	No	No	No	No
230	Intensive Care Unit	Male	82	The Netherlands	Unknown	Divorced	No donation	Long illness	Yes	n/a	No	No	No	No	No	No	No	No	No	No	No	No	Yes	No	Family (incl. partner)	Yes	4+8	No	No	No	Yes	No	No	No	Yes	No	No	No	n/a	No	No	No	No	No	No	No	No	No	Yes
231	Intensive Care Unit	Male	52	Croatia	Christian (Catholic)	Partner (according to form and/or PDB)	No donation	Sudden/ Unexpected	Yes	n/a	No	No	No	No	No	No	No	No	No	No	No	No	Yes	No	Partner	No	n/a	No	No	No	No	No	No	No	No	No	Yes	No	Other	No	No	No	No	No	No	No	No	Yes	No
232	Haematolgy	Female	54	The Netherlands	None	Married	No donation	Long illness	Yes	n/a	No	No	No	No	No	No	No	No	No	No	No	No	Yes	No	Family (incl. partner)	No	n/a	No	No	No	No	No	No	No	No	No	Yes	No	2+4	No	Yes	No	Yes	No	No	No	No	No	No
233	Neurology	Female	41	Norway	Unknown	Married	Tissue donation	Long illness	Yes	n/a	No	No	No	No	No	No	No	No	No	No	No	No	Yes	No	Partner	No	n/a	No	No	No	No	No	No	No	No	No	Yes	No	2+4	No	Yes	No	Yes	No	No	No	No	No	No
234	ICCU	Female	75	The Netherlands	None	Married	No donation	Long illness	Yes	n/a	No	No	No	No	No	No	No	No	No	No	No	No	Yes	No	Family (incl. partner)	No	n/a	No	No	No	No	No	No	No	No	No	Yes	No	Other	No	No	No	No	No	No	No	No	Yes	No
235	Geriatrics	Female	93	The Netherlands	Unknown	Not registred	No donation	Sudden/ Unexpected	?	?	99999	99999	99999	99999	99999	99999	99999	99999	99999	99999	99999	99999	99999	Yes	Family (incl. partner)	?	?	99999	99999	99999	99999	99999	99999	99999	99999	99999	99999	Yes	?	99999	99999	99999	99999	99999	99999	99999	99999	99999	99999
236	Intensive Care Unit	Female	56	Indonesia (Netherlands-India)	Unknown	Married	No donation	Sudden/ Unexpected	No	Cause of death is already known/ No questions for post mortem investigation	No	No	No	No	Yes	No	No	No	No	No	No	No	No	No	Family (incl. partner)	n/a	n/a	No	No	No	No	No	No	No	No	No	Yes	No	n/a	No	No	No	No	No	No	No	No	No	Yes
237	Otolaryngology (ENT) (incl. surgery)	Male	76	Cape Verde Islands	Christian (Catholic)	Married	No donation	Long illness	No	5+6	No	No	No	No	Yes	Yes	No	No	No	No	No	No	No	No	n/a	n/a	n/a	No	No	No	No	No	No	No	No	No	Yes	No	n/a	No	No	No	No	No	No	No	No	No	Yes
238	Oncology	Male	71	The Netherlands	Christian (Gereformeerd/ Hervormd)	Married	No donation	Long illness	Yes	n/a	No	No	No	No	No	No	No	No	No	No	No	No	Yes	No	Family (incl. partner)	No	n/a	No	No	No	No	No	No	No	No	No	Yes	No	Long sickbed, deceased has suffered enough	No	No	No	Yes	No	No	No	No	No	No
239	Neurology	Male	82	The Netherlands	Christian (Catholic)	Widow(er)	No donation	Long illness	Yes	n/a	No	No	No	No	No	No	No	No	No	No	No	No	Yes	No	Family (incl. partner)	No	n/a	No	No	No	No	No	No	No	No	No	Yes	No	Cause of death already known	No	Yes	No	No	No	No	No	No	No	No
240	Intensive Care Unit	Female	51	The Netherlands	Unknown	Married	No donation	Sudden/ Unexpected	Yes	n/a	No	No	No	No	No	No	No	No	No	No	No	No	Yes	No	Partner	Yes	1+2+3	Yes	Yes	Yes	No	No	No	No	No	No	No	No	n/a	No	No	No	No	No	No	No	No	No	Yes
241	Radiotherapy	Male	77	The Netherlands	Unknown	Married	No donation	Long illness	Yes	n/a	No	No	No	No	No	No	No	No	No	No	No	No	Yes	No	Family (incl. partner)	No	n/a	No	No	No	No	No	No	No	No	No	Yes	No	Long sickbed, deceased has suffered enough	No	No	No	Yes	No	No	No	No	No	No
242	ICCU	Female	89	Unknown	Unknown	Not registred	No donation	Long illness	Yes	n/a	No	No	No	No	No	No	No	No	No	No	No	No	Yes	No	Family (incl. partner)	No	n/a	No	No	No	No	No	No	No	No	No	Yes	No	Other	No	No	No	No	No	No	No	No	Yes	No
243	Intensive Care Unit	Female	54	The Netherlands	Unknown	Not registred	No donation	Long illness	Yes	n/a	No	No	No	No	No	No	No	No	No	No	No	No	Yes	No	Family (incl. partner)	No	n/a	No	No	No	No	No	No	No	No	No	Yes	No	2+4	No	Yes	No	Yes	No	No	No	No	No	No
244	Otolaryngology (ENT) (incl. surgery)	Male	80	The Netherlands	Christian (Catholic)	Married	No donation	Sudden/ Unexpected	Yes	n/a	No	No	No	No	No	No	No	No	No	No	No	No	Yes	No	Family (incl. partner)	No	n/a	No	No	No	No	No	No	No	No	No	Yes	No	Unknown	No	No	No	No	No	No	No	No	No	No
245	Geriatrics	Male	79	Suriname	Hindoism	Married	No donation	Sudden/ Unexpected	Yes	n/a	No	No	No	No	No	No	No	No	No	No	No	No	Yes	No	Family (incl. partner)	No	n/a	No	No	No	No	No	No	No	No	No	Yes	No	2+8	No	Yes	No	No	No	No	No	No	Yes	No
246	Geriatrics	Male	83	Suriname	Unknown	Married	No donation	Sudden/ Unexpected	Yes	n/a	No	No	No	No	No	No	No	No	No	No	No	No	Yes	No	Family (incl. partner)	No	n/a	No	No	No	No	No	No	No	No	No	Yes	No	Mutilation of deceased's body	No	No	No	No	No	Yes	No	No	No	No
247	Nephrology	Male	86	Suriname	Unknown	Married	No donation	Long illness	Yes	n/a	No	No	No	No	No	No	No	No	No	No	No	No	Yes	No	Family (incl. partner)	No	n/a	No	No	No	No	No	No	No	No	No	Yes	No	2+4	No	Yes	No	Yes	No	No	No	No	No	No
248	Onco-surgery	Female	80	The Netherlands	Religious n.o.s.	Widow(er)	No donation	Long illness	Yes	n/a	No	No	No	No	No	No	No	No	No	No	No	No	Yes	No	Family (incl. partner)	No	n/a	No	No	No	No	No	No	No	No	No	Yes	No	Cause of death already known	No	Yes	No	No	No	No	No	No	No	No
249	Intensive Care Unit	Male	84	Unknown	Unknown	Married	No donation	Long illness	Yes	n/a	No	No	No	No	No	No	No	No	No	No	No	No	Yes	No	Family (incl. partner)	No	n/a	No	No	No	No	No	No	No	No	No	Yes	No	Cause of death already known	No	Yes	No	No	No	No	No	No	No	No
250	Gastroenterology	Female	59	Indonesia (Netherlands-India)	Unknown	Partner (according to form and/or PDB)	No donation	Long illness	Yes	n/a	No	No	No	No	No	No	No	No	No	No	No	No	Yes	No	Family (incl. partner)	No	n/a	No	No	No	No	No	No	No	No	No	Yes	No	Cause of death already known	No	Yes	No	No	No	No	No	No	No	No
251	Radiotherapy	Male	60	The Netherlands	Christian (Gereformeerd/ Hervormd)	Married	No donation	Long illness	Yes	n/a	No	No	No	No	No	No	No	No	No	No	No	No	Yes	No	Partner	No	n/a	No	No	No	No	No	No	No	No	No	Yes	No	Cause of death already known	No	Yes	No	No	No	No	No	No	No	No
252	Gastroenterology	Male	56	The Netherlands	Christian (Catholic)	Married	No donation	Long illness	Yes	n/a	No	No	No	No	No	No	No	No	No	No	No	No	Yes	No	Family (incl. partner)	No	n/a	No	No	No	No	No	No	No	No	No	Yes	No	Unknown	No	No	No	No	No	No	No	No	No	No
253	ICCU	Male	26	The Netherlands	Unknown	Not/ Never married	No donation	Long illness	Yes	n/a	No	No	No	No	No	No	No	No	No	No	No	No	Yes	No	Family (incl. partner)	Yes	On doctor's request	No	No	No	Yes	No	No	No	No	No	No	No	Doctor's decision (not requested)/ logistic limitation	No	No	No	No	No	No	No	Yes	No	No
254	ICCU	Female	85	The Netherlands	Unknown	Widow(er)	No donation	Sudden/ Unexpected	Yes	n/a	No	No	No	No	No	No	No	No	No	No	No	No	Yes	No	Family (incl. partner)	No	n/a	No	No	No	No	No	No	No	No	No	Yes	No	Cause of death already known	No	Yes	No	No	No	No	No	No	No	No
255	Otolaryngology (ENT) (incl. surgery)	Male	48	Portugal	Christian (Catholic)	Married	No donation	Long illness	Yes	n/a	No	No	No	No	No	No	No	No	No	No	No	No	Yes	No	Partner	No	n/a	No	No	No	No	No	No	No	No	No	Yes	No	Cause of death already known	No	Yes	No	No	No	No	No	No	No	No
256	Intensive Care Unit	Female	73	The Netherlands	Christian (Catholic)	Married	No donation	Long illness	Yes	n/a	No	No	No	No	No	No	No	No	No	No	No	No	Yes	No	Family (incl. partner)	No	n/a	No	No	No	No	No	No	No	No	No	Yes	No	Long sickbed, deceased has suffered enough	No	No	No	Yes	No	No	No	No	No	No
257	ICCU	Male	46	The Netherlands	Unknown	Not/ Never married	Tissue donation	Sudden/ Unexpected	Yes	n/a	No	No	No	No	No	No	No	No	No	No	No	No	Yes	No	Family (incl. partner)	No	n/a	No	No	No	No	No	No	No	No	No	Yes	No	2+6	No	Yes	No	No	No	Yes	No	No	No	No
258	Vascular/ tx surgery	Male	89	The Netherlands	Unknown	Married	No donation	Sudden/ Unexpected	Yes	n/a	No	No	No	No	No	No	No	No	No	No	No	No	Yes	No	Family (incl. partner)	No	n/a	No	No	No	No	No	No	No	No	No	Yes	No	Cause of death already known	No	Yes	No	No	No	No	No	No	No	No
259	Intensive Care Unit	Male	72	The Netherlands	Unknown	Married	No donation	Sudden/ Unexpected	Yes	n/a	No	No	No	No	No	No	No	No	No	No	No	No	Yes	No	Partner	Yes	Cause of death?	Yes	No	No	No	No	No	No	No	No	No	No	Takes too long	No	No	Yes	No	No	No	No	No	No	No
260	Intensive Care Unit	Male	34	The Netherlands	Unknown	Partner (according to form and/or PDB)	No donation	Long illness	No	Cause of death is already known/ No questions for post mortem investigation	No	No	No	No	Yes	No	No	No	No	No	No	No	No	No	n/a	n/a	n/a	No	No	No	No	No	No	No	No	No	Yes	No	n/a	No	No	No	No	No	No	No	No	No	Yes
261	Intensive Care Unit	Male	80	The Netherlands	Unknown	Married	No donation	Sudden/ Unexpected	Yes	n/a	No	No	No	No	No	No	No	No	No	No	No	No	Yes	No	Partner	Yes	1+3+8	Yes	No	Yes	No	No	No	No	Yes	No	No	No	n/a	No	No	No	No	No	No	No	No	No	Yes
262	Gynaecology	Female	62	The Netherlands	None	Married	No donation	Sudden/ Unexpected	Yes	n/a	No	No	No	No	No	No	No	No	No	No	No	No	Yes	No	Partner	No	1+4+8	Yes	No	No	Yes	No	No	No	Yes	No	No	No	4+6	No	No	No	Yes	No	Yes	No	No	No	No
263	Neurosurgery	Male	89	The Netherlands	None	Widow(er)	No donation	Sudden/ Unexpected	Yes	n/a	No	No	No	No	No	No	No	No	No	No	No	No	Yes	No	Family (incl. partner)	No	n/a	No	No	No	No	No	No	No	No	No	Yes	No	Cause of death already known	No	Yes	No	No	No	No	No	No	No	No
264	Emergency Room	Male	23	The Netherlands	Unknown	Not/ Never married	No donation	Sudden/ Unexpected	No	Cause of death is already known/ No questions for post mortem investigation	No	No	No	No	Yes	No	No	No	No	No	No	No	No	No	Family (incl. partner)	n/a	n/a	No	No	No	No	No	No	No	No	No	Yes	No	n/a	No	No	No	No	No	No	No	No	No	Yes
265	Emergency Room	Female	87	The Netherlands	Unknown	Married	No donation	Sudden/ Unexpected	Yes	n/a	No	No	No	No	No	No	No	No	No	No	No	No	Yes	No	Partner	No	n/a	No	No	No	No	No	No	No	No	No	Yes	No	Cause of death already known	No	Yes	No	No	No	No	No	No	No	No
266	Emergency Room	Male	65	The Netherlands	Unknown	Married	No donation	Sudden/ Unexpected	Yes	n/a	No	No	No	No	No	No	No	No	No	No	No	No	Yes	No	Partner	No	n/a	No	No	No	No	No	No	No	No	No	Yes	No	Cause of death already known	No	Yes	No	No	No	No	No	No	No	No
267	Gastroenterology	Female	56	The Netherlands	Unknown	Married	No donation	Long illness	No	Expectation that relatives won't give permission	No	No	No	No	No	No	No	Yes	No	No	No	No	No	No	n/a	n/a	n/a	No	No	No	No	No	No	No	No	No	Yes	No	n/a	No	No	No	No	No	No	No	No	No	Yes
268	Intensive Care Unit	Male	61	The Netherlands	Unknown	Married	No donation	Long illness	?	?	99999	99999	99999	99999	99999	99999	99999	99999	99999	99999	99999	99999	99999	Yes	Family (incl. partner)	?	?	99999	99999	99999	99999	99999	99999	99999	99999	99999	99999	Yes	?	99999	99999	99999	99999	99999	99999	99999	99999	99999	99999
269	Intensive Care Unit	Female	63	The Netherlands	Unknown	Partner (according to form and/or PDB)	No donation	Long illness	Yes	n/a	No	No	No	No	No	No	No	No	No	No	No	No	Yes	No	Non-family	Yes	Unknown	No	No	No	No	No	No	No	No	No	No	No	Doctor's decision (not requested)/ logistic limitation	No	No	No	No	No	No	No	Yes	No	No
270	ICCU	Male	72	The Netherlands	Unknown	Married	No donation	Long illness	Yes	n/a	No	No	No	No	No	No	No	No	No	No	No	No	Yes	No	Family (incl. partner)	No	n/a	No	No	No	No	No	No	No	No	No	Yes	No	2+4+6	No	Yes	No	Yes	No	Yes	No	No	No	No
271	Oncology	Female	57	The Netherlands	Christian (Gereformeerd/ Hervormd)	Partner (according to form and/or PDB)	No donation	Long illness	No	Too busy for conversation/ to request autopsy	No	No	No	No	No	No	No	No	Yes	No	No	No	No	No	n/a	n/a	n/a	No	No	No	No	No	No	No	No	No	Yes	No	n/a	No	No	No	No	No	No	No	No	No	Yes
272	Intensive Care Unit	Male	84	Curaçao	Unknown	Not/ Never married	No donation	Long illness	Yes	n/a	No	No	No	No	No	No	No	No	No	No	No	No	Yes	No	Family (incl. partner)	No	n/a	No	No	No	No	No	No	No	No	No	Yes	No	2+6	No	Yes	No	No	No	Yes	No	No	No	No
273	Thoraxsurgery (incl. Thorax IC)	Male	79	The Netherlands	Unknown	Married	No donation	Long illness	Yes	n/a	No	No	No	No	No	No	No	No	No	No	No	No	Yes	No	Partner	No	n/a	No	No	No	No	No	No	No	No	No	Yes	No	2+4	No	Yes	No	Yes	No	No	No	No	No	No
274	Gastroentero-surgery	Male	83	The Netherlands	Christian (Catholic)	Married	No donation	Long illness	No	5+6	No	No	No	No	Yes	Yes	No	No	No	No	No	No	No	No	Family (incl. partner)	n/a	n/a	No	No	No	No	No	No	No	No	No	Yes	No	n/a	No	No	No	No	No	No	No	No	No	Yes
275	Oncology	Male	56	The Netherlands	Unknown	Partner (according to form and/or PDB)	No donation	Long illness	Yes	n/a	No	No	No	No	No	No	No	No	No	No	No	No	Yes	No	Family (incl. partner)	No	n/a	No	No	No	No	No	No	No	No	No	Yes	No	Mutilation of deceased's body	No	No	No	No	No	Yes	No	No	No	No
276	Emergency Room	Male	76	The Netherlands	Unknown	Not/ Never married	No donation	Sudden/ Unexpected	No	No family/ relatives (known or availible)	No	No	No	No	No	No	No	No	No	No	Yes	No	No	No	n/a	n/a	n/a	No	No	No	No	No	No	No	No	No	Yes	No	n/a	No	No	No	No	No	No	No	No	No	Yes
277	Emergency Room	Male	52	Unknown	Unknown	Married	No donation	Sudden/ Unexpected	Yes	n/a	No	No	No	No	No	No	No	No	No	No	No	No	Yes	No	Family (incl. partner)	No	n/a	No	No	No	No	No	No	No	No	No	Yes	No	Unknown	No	No	No	No	No	No	No	No	No	No
278	Pulmonology	Female	68	The Netherlands	Christian (Catholic)	Married	Tissue donation	Long illness	Yes	n/a	No	No	No	No	No	No	No	No	No	No	No	No	Yes	No	Partner	Yes	1+2	Yes	Yes	No	No	No	No	No	No	No	No	No	Doctor's decision (not requested)/ logistic limitation	No	No	No	No	No	No	No	Yes	No	No
279	Oncology	Male	47	Suriname	Unknown	Not/ Never married	No donation	Sudden/ Unexpected	Yes	n/a	No	No	No	No	No	No	No	No	No	No	No	No	Yes	No	Family (incl. partner)	No	1+4	Yes	No	No	Yes	No	No	No	No	No	No	No	4+6	No	No	No	Yes	No	Yes	No	No	No	No
280	Internal Medicine (other/ general)	Male	75	The Netherlands	Unknown	Married	No donation	Long illness	Yes	n/a	No	No	No	No	No	No	No	No	No	No	No	No	Yes	No	Family (incl. partner)	No	n/a	No	No	No	No	No	No	No	No	No	Yes	No	Long sickbed, deceased has suffered enough	No	No	No	Yes	No	No	No	No	No	No
281	Pulmonology	Male	78	The Netherlands	Unknown	Married	No donation	Long illness	?	?	99999	99999	99999	99999	99999	99999	99999	99999	99999	99999	99999	99999	99999	Yes	Family (incl. partner)	?	?	99999	99999	99999	99999	99999	99999	99999	99999	99999	99999	Yes	?	99999	99999	99999	99999	99999	99999	99999	99999	99999	99999
282	Intensive Care Unit	Male	60	The Netherlands	Christian (Catholic)	Married	No donation	Long illness	Yes	n/a	No	No	No	No	No	No	No	No	No	No	No	No	Yes	No	Family (incl. partner)	Yes	Cause of death?	Yes	No	No	No	No	No	No	No	No	No	No	Doctor's decision (not requested)/ logistic limitation	No	No	No	No	No	No	No	Yes	No	No
283	Intensive Care Unit	Male	45	The Netherlands	None	Not/ Never married	No donation	Long illness	?	?	99999	99999	99999	99999	99999	99999	99999	99999	99999	99999	99999	99999	99999	Yes	Family (incl. partner)	?	?	99999	99999	99999	99999	99999	99999	99999	99999	99999	99999	Yes	?	99999	99999	99999	99999	99999	99999	99999	99999	99999	99999
284	Pulmonology	Male	74	The Netherlands	Unknown	Married	No donation	Long illness	?	?	99999	99999	99999	99999	99999	99999	99999	99999	99999	99999	99999	99999	99999	Yes	Family (incl. partner)	?	?	99999	99999	99999	99999	99999	99999	99999	99999	99999	99999	Yes	?	99999	99999	99999	99999	99999	99999	99999	99999	99999	99999
285	Intensive Care Unit	Male	66	The Netherlands	Unknown	Married	Tissue and organ donation	Sudden/ Unexpected	No	Cause of death is already known/ No questions for post mortem investigation	No	No	No	No	Yes	No	No	No	No	No	No	No	No	No	n/a	n/a	n/a	No	No	No	No	No	No	No	No	No	Yes	No	n/a	No	No	No	No	No	No	No	No	No	Yes
286	Pulmonology	Female	62	The Netherlands	Unknown	Married	No donation	Long illness	Yes	n/a	No	No	No	No	No	No	No	No	No	No	No	No	Yes	No	Family (incl. partner)	No	n/a	No	No	No	No	No	No	No	No	No	Yes	No	Unknown	No	No	No	No	No	No	No	No	No	No
287	Intensive Care Unit	Male	69	The Netherlands	Unknown	Married	No donation	Long illness	Yes	n/a	No	No	No	No	No	No	No	No	No	No	No	No	Yes	No	Partner	No	n/a	No	No	No	No	No	No	No	No	No	Yes	No	Long sickbed, deceased has suffered enough	No	No	No	Yes	No	No	No	No	No	No
288	Neurology	Male	73	Indonesia (Netherlands-India)	Unknown	Not registred	No donation	Sudden/ Unexpected	No	No family/ relatives (known or availible)	No	No	No	No	No	No	No	No	No	No	Yes	No	No	No	n/a	n/a	n/a	No	No	No	No	No	No	No	No	No	Yes	No	n/a	No	No	No	No	No	No	No	No	No	Yes
289	Oncology	Male	61	The Netherlands	None	Married	No donation	Long illness	Yes	n/a	No	No	No	No	No	No	No	No	No	No	No	No	Yes	No	Partner	No	n/a	No	No	No	No	No	No	No	No	No	Yes	No	Cause of death already known	No	Yes	No	No	No	No	No	No	No	No
290	Intensive Care Unit	Female	75	The Netherlands	Unknown	Widow(er)	No donation	Sudden/ Unexpected	Yes	n/a	No	No	No	No	No	No	No	No	No	No	No	No	Yes	No	Non-family	Yes	1+3	Yes	No	Yes	No	No	No	No	No	No	No	No	n/a	No	No	No	No	No	No	No	No	No	Yes
291	Thoraxsurgery (incl. Thorax IC)	Female	68	The Netherlands	Unknown	Not/ Never married	No donation	Sudden/ Unexpected	Yes	n/a	No	No	No	No	No	No	No	No	No	No	No	No	Yes	No	Family (incl. partner)	Yes	1+2	Yes	Yes	No	No	No	No	No	No	No	No	No	Takes too long	No	No	Yes	No	No	No	No	No	No	No
292	Intensive Care Unit	Male	68	The Netherlands	Unknown	Not/ Never married	No donation	Sudden/ Unexpected	Yes	n/a	No	No	No	No	No	No	No	No	No	No	No	No	Yes	No	Family (incl. partner)	No	n/a	No	No	No	No	No	No	No	No	No	Yes	No	Cause of death already known	No	Yes	No	No	No	No	No	No	No	No
293	Oncology	Female	71	The Netherlands	None	Married	No donation	Sudden/ Unexpected	Yes	n/a	No	No	No	No	No	No	No	No	No	No	No	No	Yes	No	Family (incl. partner)	Yes	Cause of death?	Yes	No	No	No	No	No	No	No	No	No	No	Doctor's decision (not requested)/ logistic limitation	No	No	No	No	No	No	No	Yes	No	No
294	Intensive Care Unit	Male	76	The Netherlands	Unknown	Partner (according to form and/or PDB)	No donation	Sudden/ Unexpected	Yes	n/a	No	No	No	No	No	No	No	No	No	No	No	No	Yes	No	Family (incl. partner)	No	n/a	No	No	No	No	No	No	No	No	No	Yes	No	Mutilation of deceased's body	No	No	No	No	No	Yes	No	No	No	No
295	ICCU	Male	67	The Netherlands	Unknown	Married	No donation	Sudden/ Unexpected	Yes	n/a	No	No	No	No	No	No	No	No	No	No	No	No	Yes	No	Family (incl. partner)	No	n/a	No	No	No	No	No	No	No	No	No	Yes	No	Unknown	No	No	No	No	No	No	No	No	No	No
296	Oncology	Male	47	Bosnia	Christian (other/ not otherwise specified)	Married	No donation	Long illness	Yes	n/a	No	No	No	No	No	No	No	No	No	No	No	No	Yes	No	Partner	Yes	1+4	Yes	No	No	Yes	No	No	No	No	No	No	No	Long sickbed, deceased has suffered enough	No	No	No	Yes	No	No	No	No	No	No
297	ICCU	Female	21	The Netherlands	None	Not/ Never married	No donation	Long illness	Yes	n/a	No	No	No	No	No	No	No	No	No	No	No	No	Yes	No	Family (incl. partner)	Yes	Contribute to (MIA-) research and/ or doctor's medical knowledge	No	No	No	No	No	No	No	Yes	No	No	No	n/a	No	No	No	No	No	No	No	No	No	Yes
298	ICCU	Female	63	The Netherlands	Unknown	Married	No donation	Sudden/ Unexpected	Yes	n/a	No	No	No	No	No	No	No	No	No	No	No	No	Yes	No	Family (incl. partner)	No	n/a	No	No	No	No	No	No	No	No	No	Yes	No	Other	No	No	No	No	No	No	No	No	Yes	No
299	Cardiology	Male	78	The Netherlands	Christian (Gereformeerd/ Hervormd)	Married	No donation	Long illness	Yes	n/a	No	No	No	No	No	No	No	No	No	No	No	No	Yes	No	Family (incl. partner)	No	n/a	No	No	No	No	No	No	No	No	No	Yes	No	Cause of death already known	No	Yes	No	No	No	No	No	No	No	No
300	Oncology	Male	64	The Netherlands	Christian (Gereformeerd/ Hervormd)	Married	No donation	Long illness	Yes	n/a	No	No	No	No	No	No	No	No	No	No	No	No	Yes	No	Partner	No	n/a	No	No	No	No	No	No	No	No	No	Yes	No	Cause of death already known	No	Yes	No	No	No	No	No	No	No	No
301	Oncology	Female	71	The Netherlands	Unknown	Married	No donation	Long illness	Yes	n/a	No	No	No	No	No	No	No	No	No	No	No	No	Yes	No	Partner	No	n/a	No	No	No	No	No	No	No	No	No	Yes	No	2+8	No	Yes	No	No	No	No	No	No	Yes	No
302	Surgery (general/ other)	Female	88	The Netherlands	Christian (Gereformeerd/ Hervormd)	Widow(er)	No donation	Long illness	Yes	n/a	No	No	No	No	No	No	No	No	No	No	No	No	Yes	No	Family (incl. partner)	No	n/a	No	No	No	No	No	No	No	No	No	Yes	No	2+4	No	Yes	No	Yes	No	No	No	No	No	No
303	Gastroenterology	Male	87	The Netherlands	None	Not registred	No donation	Sudden/ Unexpected	Yes	n/a	No	No	No	No	No	No	No	No	No	No	No	No	Yes	No	Partner	No	n/a	No	No	No	No	No	No	No	No	No	Yes	No	Cause of death already known	No	Yes	No	No	No	No	No	No	No	No
304	Neurology	Female	72	The Netherlands	Christian (other/ not otherwise specified)	Partner (according to form and/or PDB)	No donation	Long illness	Yes	n/a	No	No	No	No	No	No	No	No	No	No	No	No	Yes	No	Partner	No	n/a	No	No	No	No	No	No	No	No	No	Yes	No	Other	No	No	No	No	No	No	No	No	Yes	No
305	Intensive Care Unit	Male	76	The Netherlands	Christian (Catholic)	Married	No donation	Sudden/ Unexpected	Yes	n/a	No	No	No	No	No	No	No	No	No	No	No	No	Yes	No	Partner	No	n/a	No	No	No	No	No	No	No	No	No	Yes	No	3+4+6	No	No	Yes	Yes	No	Yes	No	No	No	No
306	Pulmonology	Male	73	The Netherlands	None	Married	No donation	Long illness	Yes	n/a	No	No	No	No	No	No	No	No	No	No	No	No	Yes	No	Family (incl. partner)	No	n/a	No	No	No	No	No	No	No	No	No	Yes	No	Cause of death already known	No	Yes	No	No	No	No	No	No	No	No
307	Thoraxsurgery (incl. Thorax IC)	Male	70	The Netherlands	Unknown	Married	No donation	Long illness	Yes	n/a	No	No	No	No	No	No	No	No	No	No	No	No	Yes	No	Family (incl. partner)	No	n/a	No	No	No	No	No	No	No	No	No	Yes	No	Scary/ macabre	No	No	No	No	No	No	Yes	No	No	No
308	Intensive Care Unit	Female	39	Marocco	Muslim	Married	No donation	Long illness	No	Uncomfortable situation, request autopsy inappropriate	No	No	No	No	No	No	Yes	No	No	No	No	No	No	No	Family (incl. partner)	n/a	n/a	No	No	No	No	No	No	No	No	No	Yes	No	n/a	No	No	No	No	No	No	No	No	No	Yes
309	Internal Medicine (other/ general)	Female	88	The Netherlands	Unknown	Married	No donation	Sudden/ Unexpected	?	?	99999	99999	99999	99999	99999	99999	99999	99999	99999	99999	99999	99999	99999	Yes	Family (incl. partner)	?	?	99999	99999	99999	99999	99999	99999	99999	99999	99999	99999	Yes	?	99999	99999	99999	99999	99999	99999	99999	99999	99999	99999
310	Neurology	Female	22	Suriname	Christian (Catholic)	Not/ Never married	No donation	Sudden/ Unexpected	Yes	n/a	No	No	No	No	No	No	No	No	No	No	No	No	Yes	No	Family (incl. partner)	No	n/a	No	No	No	No	No	No	No	No	No	Yes	No	Mutilation of deceased's body	No	No	No	No	No	Yes	No	No	No	No
311	Neurology	Male	64	The Netherlands	Unknown	Not registred	No donation	Sudden/ Unexpected	No	Consent for donation/ science	Yes	No	No	No	No	No	No	No	No	No	No	No	No	No	Family (incl. partner)	n/a	n/a	No	No	No	No	No	No	No	No	No	Yes	No	n/a	No	No	No	No	No	No	No	No	No	Yes
312	Vascular/ tx surgery	Male	83	The Netherlands	Unknown	Married	No donation	Sudden/ Unexpected	Yes	n/a	No	No	No	No	No	No	No	No	No	No	No	No	Yes	No	Family (incl. partner)	No	n/a	No	No	No	No	No	No	No	No	No	Yes	No	Cause of death already known	No	Yes	No	No	No	No	No	No	No	No
313	Intensive Care Unit	Male	70	The Netherlands	None	Married	No donation	Long illness	Yes	n/a	No	No	No	No	No	No	No	No	No	No	No	No	Yes	No	Family (incl. partner)	No	n/a	No	No	No	No	No	No	No	No	No	Yes	No	Cause of death already known	No	Yes	No	No	No	No	No	No	No	No
314	Intensive Care Unit	Male	84	Suriname	Unknown	Married	No donation	Sudden/ Unexpected	Yes	n/a	No	No	No	No	No	No	No	No	No	No	No	No	Yes	No	Family (incl. partner)	No	n/a	No	No	No	No	No	No	No	No	No	Yes	No	Unknown	No	No	No	No	No	No	No	No	No	No
315	Thoraxsurgery (incl. Thorax IC)	Male	56	The Netherlands	None	Married	No donation	Long illness	Yes	n/a	No	No	No	No	No	No	No	No	No	No	No	No	Yes	No	Family (incl. partner)	No	n/a	No	No	No	No	No	No	No	No	No	Yes	No	4+8	No	No	No	Yes	No	No	No	No	Yes	No
316	Orthopedics	Female	65	The Netherlands	None	Married	No donation	Sudden/ Unexpected	Yes	n/a	No	No	No	No	No	No	No	No	No	No	No	No	Yes	No	Partner	No	n/a	No	No	No	No	No	No	No	No	No	Yes	No	Other	No	No	No	No	No	No	No	No	Yes	No
317	Intensive Care Unit	Male	55	The Netherlands	Unknown	Not/ Never married	No donation	Long illness	Yes	n/a	No	No	No	No	No	No	No	No	No	No	No	No	Yes	No	Family (incl. partner)	Yes	1+2+3	Yes	Yes	Yes	No	No	No	No	No	No	No	No	Unknown	No	No	No	No	No	No	No	No	No	No
318	Pulmonology	Male	64	The Netherlands	Unknown	Married	No donation	Sudden/ Unexpected	Yes	n/a	No	No	No	No	No	No	No	No	No	No	No	No	Yes	No	Partner	Yes	1+2+3	Yes	Yes	Yes	No	No	No	No	No	No	No	No	Doctor's decision (not requested)/ logistic limitation	No	No	No	No	No	No	No	Yes	No	No
319	Intensive Care Unit	Male	74	The Netherlands	Unknown	Not registred	Tissue donation	Sudden/ Unexpected	Yes	n/a	No	No	No	No	No	No	No	No	No	No	No	No	Yes	No	Family (incl. partner)	Yes	Contribute to (MIA-) research and/ or doctor's medical knowledge	No	No	No	No	No	No	No	Yes	No	No	No	n/a	No	No	No	No	No	No	No	No	No	Yes
320	Intensive Care Unit	Male	63	The Netherlands	Unknown	Married	No donation	Long illness	Yes	n/a	No	No	No	No	No	No	No	No	No	No	No	No	Yes	No	Family (incl. partner)	Yes	On doctor's request	No	No	No	Yes	No	No	No	No	No	No	No	Doctor's decision (not requested)/ logistic limitation	No	No	No	No	No	No	No	Yes	No	No
321	Internal Medicine (other/ general)	Female	82	The Netherlands	Christian (other/ not otherwise specified)	Widow(er)	No donation	Sudden/ Unexpected	Yes	n/a	No	No	No	No	No	No	No	No	No	No	No	No	Yes	No	Family (incl. partner)	No	n/a	No	No	No	No	No	No	No	No	No	Yes	No	Cause of death already known	No	Yes	No	No	No	No	No	No	No	No
322	Otolaryngology (ENT) (incl. surgery)	Male	77	The Netherlands	None	Married	No donation	Long illness	Yes	n/a	No	No	No	No	No	No	No	No	No	No	No	No	Yes	No	Family (incl. partner)	No	n/a	No	No	No	No	No	No	No	No	No	Yes	No	4+8	No	No	No	Yes	No	No	No	No	Yes	No
323	Neurology	Male	79	The Netherlands	Unknown	Married	No donation	Sudden/ Unexpected	Yes	n/a	No	No	No	No	No	No	No	No	No	No	No	No	Yes	No	Partner	Yes	1+3	Yes	No	Yes	No	No	No	No	No	No	No	No	n/a	No	No	No	No	No	No	No	No	No	Yes
324	Neurology	Female	76	The Netherlands	Christian (Gereformeerd/ Hervormd)	Widow(er)	No donation	Sudden/ Unexpected	Yes	n/a	No	No	No	No	No	No	No	No	No	No	No	No	Yes	No	Family (incl. partner)	No	1+5	Yes	No	No	No	Yes	No	No	No	No	No	No	Cause of death already known	No	Yes	No	No	No	No	No	No	No	No
325	Pulmonology	Female	69	The Netherlands	Unknown	Widow(er)	No donation	Long illness	?	?	99999	99999	99999	99999	99999	99999	99999	99999	99999	99999	99999	99999	99999	Yes	Family (incl. partner)	?	?	99999	99999	99999	99999	99999	99999	99999	99999	99999	99999	Yes	?	99999	99999	99999	99999	99999	99999	99999	99999	99999	99999
326	Intensive Care Unit	Male	55	Aruba	Christian (other/ not otherwise specified)	Married	No donation	Long illness	Yes	n/a	No	No	No	No	No	No	No	No	No	No	No	No	Yes	No	Family (incl. partner)	No	n/a	No	No	No	No	No	No	No	No	No	Yes	No	3+5	No	No	Yes	No	Yes	No	No	No	No	No
327	Neurology	Male	61	Marocco	Muslim	Not/ Never married	No donation	Long illness	Yes	n/a	No	No	No	No	No	No	No	No	No	No	No	No	Yes	No	Family (incl. partner)	No	n/a	No	No	No	No	No	No	No	No	No	Yes	No	2+5	No	Yes	No	No	Yes	No	No	No	No	No
328	Oncology	Female	64	The Netherlands	Christian (Catholic)	Not/ Never married	No donation	Long illness	Yes	n/a	No	No	No	No	No	No	No	No	No	No	No	No	Yes	No	Family (incl. partner)	No	n/a	No	No	No	No	No	No	No	No	No	Yes	No	Cause of death already known	No	Yes	No	No	No	No	No	No	No	No
329	Onco-surgery	Male	67	The Netherlands	Christian (Catholic)	Married	No donation	Sudden/ Unexpected	Yes	n/a	No	No	No	No	No	No	No	No	No	No	No	No	Yes	No	Family (incl. partner)	No	n/a	No	No	No	No	No	No	No	No	No	Yes	No	Cause of death already known	No	Yes	No	No	No	No	No	No	No	No
330	Intensive Care Unit	Male	53	The Netherlands	Unknown	Married	No donation	Sudden/ Unexpected	Yes	n/a	No	No	No	No	No	No	No	No	No	No	No	No	Yes	No	Partner	Yes	Cause of death?	Yes	No	No	No	No	No	No	No	No	No	No	Unknown	No	No	No	No	No	No	No	No	No	No
331	ICCU	Female	83	The Netherlands	Unknown	Married	No donation	Sudden/ Unexpected	Yes	n/a	No	No	No	No	No	No	No	No	No	No	No	No	Yes	No	Family (incl. partner)	No	n/a	No	No	No	No	No	No	No	No	No	Yes	No	Cause of death already known	No	Yes	No	No	No	No	No	No	No	No
332	ICCU	Female	78	Unknown	Unknown	Not registred	No donation	Sudden/ Unexpected	No	5+11	No	No	No	No	Yes	No	No	No	No	No	No	Yes	No	No	n/a	n/a	n/a	No	No	No	No	No	No	No	No	No	Yes	No	n/a	No	No	No	No	No	No	No	No	No	Yes
333	Thoraxsurgery (incl. Thorax IC)	Female	75	The Netherlands	Unknown	Married	No donation	Long illness	Yes	n/a	No	No	No	No	No	No	No	No	No	No	No	No	Yes	No	Family (incl. partner)	No	n/a	No	No	No	No	No	No	No	No	No	Yes	No	Long sickbed, deceased has suffered enough	No	No	No	Yes	No	No	No	No	No	No
334	Intensive Care Unit	Female	50	The Netherlands	Unknown	Divorced	No donation	Sudden/ Unexpected	Yes	n/a	No	No	No	No	No	No	No	No	No	No	No	No	Yes	No	Family (incl. partner)	No	n/a	No	No	No	No	No	No	No	No	No	Yes	No	Cause of death already known	No	Yes	No	No	No	No	No	No	No	No
335	Internal Medicine (other/ general)	Male	50	Curaçao	Unknown	Partner (according to form and/or PDB)	No donation	Long illness	?	?	99999	99999	99999	99999	99999	99999	99999	99999	99999	99999	99999	99999	99999	Yes	?	?	?	99999	99999	99999	99999	99999	99999	99999	99999	99999	99999	Yes	?	99999	99999	99999	99999	99999	99999	99999	99999	99999	99999
336	Intensive Care Unit	Female	63	The Netherlands	Unknown	Married	No donation	Sudden/ Unexpected	Yes	n/a	No	No	No	No	No	No	No	No	No	No	No	No	Yes	No	Partner	Yes	1+3+4	Yes	No	Yes	Yes	No	No	No	No	No	No	No	n/a	No	No	No	No	No	No	No	No	No	Yes
337	Haematolgy	Female	60	The Netherlands	Unknown	Partner (according to form and/or PDB)	No donation	Long illness	Yes	n/a	No	No	No	No	No	No	No	No	No	No	No	No	Yes	No	Family (incl. partner)	No	1+3	Yes	No	Yes	No	No	No	No	No	No	No	No	Long sickbed, deceased has suffered enough	No	No	No	Yes	No	No	No	No	No	No
338	Geriatrics	Female	73	Suriname	Unknown	Widow(er)	No donation	Sudden/ Unexpected	Yes	n/a	No	No	No	No	No	No	No	No	No	No	No	No	Yes	No	Family (incl. partner)	No	n/a	No	No	No	No	No	No	No	No	No	Yes	No	2+6	No	Yes	No	No	No	Yes	No	No	No	No
339	ICCU	Male	72	The Netherlands	Unknown	Married	Tissue donation	Long illness	?	?	99999	99999	99999	99999	99999	99999	99999	99999	99999	99999	99999	99999	99999	Yes	Partner	?	?	99999	99999	99999	99999	99999	99999	99999	99999	99999	99999	Yes	?	99999	99999	99999	99999	99999	99999	99999	99999	99999	99999
340	Neurosurgery	Female	78	The Netherlands	None	Widow(er)	No donation	Long illness	Yes	n/a	No	No	No	No	No	No	No	No	No	No	No	No	Yes	No	Family (incl. partner)	Yes	1+3+8	Yes	No	Yes	No	No	No	No	Yes	No	No	No	n/a	No	No	No	No	No	No	No	No	No	Yes
341	Intensive Care Unit	Male	61	The Netherlands	None	Married	No donation	Long illness	Yes	n/a	No	No	No	No	No	No	No	No	No	No	No	No	Yes	No	Partner	No	n/a	No	No	No	No	No	No	No	No	No	Yes	No	Other	No	No	No	No	No	No	No	No	Yes	No
342	Emergency Room	Female	58	The Netherlands	Unknown	Married	No donation	Sudden/ Unexpected	Yes	n/a	No	No	No	No	No	No	No	No	No	No	No	No	Yes	No	Family (incl. partner)	No	n/a	No	No	No	No	No	No	No	No	No	Yes	No	Unknown	No	No	No	No	No	No	No	No	No	No
343	ICCU	Female	86	The Netherlands	Unknown	Not registred	No donation	Sudden/ Unexpected	Yes	n/a	No	No	No	No	No	No	No	No	No	No	No	No	Yes	No	Family (incl. partner)	No	n/a	No	No	No	No	No	No	No	No	No	Yes	No	Cause of death already known	No	Yes	No	No	No	No	No	No	No	No
344	Intensive Care Unit	Male	72	The Netherlands	Unknown	Married	No donation	Sudden/ Unexpected	Yes	n/a	No	No	No	No	No	No	No	No	No	No	No	No	Yes	No	Family (incl. partner)	No	n/a	No	No	No	No	No	No	No	No	No	Yes	No	3+6	No	No	Yes	No	No	Yes	No	No	No	No
345	Radiotherapy	Male	61	The Netherlands	Unknown	Not/ Never married	No donation	Sudden/ Unexpected	Yes	n/a	No	No	No	No	No	No	No	No	No	No	No	No	Yes	No	Family (incl. partner)	No	n/a	No	No	No	No	No	No	No	No	No	Yes	No	Doctor's decision (not requested)/ logistic limitation	No	No	No	No	No	No	No	Yes	No	No
346	Pulmonology	Male	60	The Netherlands	Unknown	Not/ Never married	No donation	Long illness	Yes	n/a	No	No	No	No	No	No	No	No	No	No	No	No	Yes	No	Family (incl. partner)	Yes	1+3	Yes	No	Yes	No	No	No	No	No	No	No	No	n/a	No	No	No	No	No	No	No	No	No	Yes
347	Intensive Care Unit	Male	41	Suriname	Christian (Protestant)	Partner (according to form and/or PDB)	No donation	Sudden/ Unexpected	No	Cause of death is already known/ No questions for post mortem investigation	No	No	No	No	Yes	No	No	No	No	No	No	No	No	No	n/a	n/a	n/a	No	No	No	No	No	No	No	No	No	Yes	No	n/a	No	No	No	No	No	No	No	No	No	Yes
348	Otolaryngology (ENT) (incl. surgery)	Male	65	The Netherlands	Unknown	Not/ Never married	No donation	Sudden/ Unexpected	Yes	n/a	No	No	No	No	No	No	No	No	No	No	No	No	Yes	No	Family (incl. partner)	No	n/a	No	No	No	No	No	No	No	No	No	Yes	No	Cause of death already known	No	Yes	No	No	No	No	No	No	No	No
349	Oncology	Female	46	The Netherlands	Unknown	Not/ Never married	No donation	Long illness	Yes	n/a	No	No	No	No	No	No	No	No	No	No	No	No	Yes	No	Family (incl. partner)	No	n/a	No	No	No	No	No	No	No	No	No	Yes	No	Cause of death already known	No	Yes	No	No	No	No	No	No	No	No
350	Thoraxsurgery (incl. Thorax IC)	Male	80	The Netherlands	Unknown	Widow(er)	No donation	Long illness	No	Cause of death is already known/ No questions for post mortem investigation	No	No	No	No	Yes	No	No	No	No	No	No	No	No	No	n/a	n/a	n/a	No	No	No	No	No	No	No	No	No	Yes	No	n/a	No	No	No	No	No	No	No	No	No	Yes
351	Emergency Room	Male	58	Unknown	Unknown	Married	No donation	Sudden/ Unexpected	Yes	n/a	No	No	No	No	No	No	No	No	No	No	No	No	Yes	No	Family (incl. partner)	No	n/a	No	No	No	No	No	No	No	No	No	Yes	No	Unknown	No	No	No	No	No	No	No	No	No	No
352	Neurology	Male	61	The Netherlands	Unknown	Not registred	No donation	Sudden/ Unexpected	Yes	n/a	No	No	No	No	No	No	No	No	No	No	No	No	Yes	No	Family (incl. partner)	Yes	1+5	Yes	No	No	No	Yes	No	No	No	No	No	No	Doctor's decision (not requested)/ logistic limitation	No	No	No	No	No	No	No	Yes	No	No
353	Intensive Care Unit	Male	75	Unknown	Unknown	Married	Organ donation	Sudden/ Unexpected	No	Consent for donation/ science	Yes	No	No	No	No	No	No	No	No	No	No	No	No	No	Family (incl. partner)	n/a	n/a	No	No	No	No	No	No	No	No	No	Yes	No	n/a	No	No	No	No	No	No	No	No	No	Yes
354	Intensive Care Unit	Male	50	The Netherlands	None	Married	No donation	Long illness	Yes	n/a	No	No	No	No	No	No	No	No	No	No	No	No	Yes	No	Partner	Yes	Cause of death?	Yes	No	No	No	No	No	No	No	No	No	No	3+8	No	No	Yes	No	No	No	No	No	Yes	No
355	Neurology	Male	71	Unknown	Unknown	Married	Tissue donation	Sudden/ Unexpected	?	?	99999	99999	99999	99999	99999	99999	99999	99999	99999	99999	99999	99999	99999	Yes	Family (incl. partner)	?	?	99999	99999	99999	99999	99999	99999	99999	99999	99999	99999	Yes	?	99999	99999	99999	99999	99999	99999	99999	99999	99999	99999
356	Geriatrics	Female	86	The Netherlands	None	Widow(er)	No donation	Long illness	Yes	n/a	No	No	No	No	No	No	No	No	No	No	No	No	Yes	No	Family (incl. partner)	No	n/a	No	No	No	No	No	No	No	No	No	Yes	No	2+4	No	Yes	No	Yes	No	No	No	No	No	No
357	Intensive Care Unit	Male	18	The Netherlands	Unknown	Not registred	No donation	Sudden/ Unexpected	Yes	n/a	No	No	No	No	No	No	No	No	No	No	No	No	Yes	No	Family (incl. partner)	No	n/a	No	No	No	No	No	No	No	No	No	Yes	No	Mutilation of deceased's body	No	No	No	No	No	Yes	No	No	No	No
358	Intensive Care Unit	Female	83	Suriname	Muslim	Married	No donation	Long illness	Yes	n/a	No	No	No	No	No	No	No	No	No	No	No	No	Yes	No	Family (incl. partner)	No	n/a	No	No	No	No	No	No	No	No	No	Yes	No	Religious/ philosophical motive	No	No	No	No	Yes	No	No	No	No	No
359	Oncology	Male	46	The Netherlands	Christian (other/ not otherwise specified)	Married	No donation	Long illness	No	5+6	No	No	No	No	Yes	Yes	No	No	No	No	No	No	No	No	n/a	n/a	n/a	No	No	No	No	No	No	No	No	No	Yes	No	n/a	No	No	No	No	No	No	No	No	No	Yes
360	Surgery (general/ other)	Male	72	The Netherlands	Christian (Gereformeerd/ Hervormd)	Married	No donation	Long illness	Yes	n/a	No	No	No	No	No	No	No	No	No	No	No	No	Yes	No	Family (incl. partner)	No	n/a	No	No	No	No	No	No	No	No	No	Yes	No	2+4+8	No	Yes	No	Yes	No	No	No	No	Yes	No
361	Oncology	Female	52	The Netherlands	Unknown	Married	No donation	Long illness	Yes	n/a	No	No	No	No	No	No	No	No	No	No	No	No	Yes	No	Family (incl. partner)	No	n/a	No	No	No	No	No	No	No	No	No	Yes	No	2+4	No	Yes	No	Yes	No	No	No	No	No	No
362	Intensive Care Unit	Female	62	Aruba	Christian (Catholic)	Not/ Never married	No donation	Sudden/ Unexpected	Yes	n/a	No	No	No	No	No	No	No	No	No	No	No	No	Yes	No	Family (incl. partner)	Yes	Presence of other deseases?	No	No	Yes	No	No	No	No	No	No	No	No	Other	No	No	No	No	No	No	No	No	Yes	No
363	Oncology	Female	63	Indonesia (Netherlands-India)	Unknown	Married	No donation	Long illness	Yes	n/a	No	No	No	No	No	No	No	No	No	No	No	No	Yes	No	Partner	No	n/a	No	No	No	No	No	No	No	No	No	Yes	No	Long sickbed, deceased has suffered enough	No	No	No	Yes	No	No	No	No	No	No
364	Intensive Care Unit	Male	65	The Netherlands	Unknown	Partner (according to form and/or PDB)	No donation	Sudden/ Unexpected	Yes	n/a	No	No	No	No	No	No	No	No	No	No	No	No	Yes	No	Partner	No	n/a	No	No	No	No	No	No	No	No	No	Yes	No	Unknown	No	No	No	No	No	No	No	No	No	No
365	Emergency Room	Male	58	The Netherlands	Christian (other/ not otherwise specified)	Married	No donation	Sudden/ Unexpected	Yes	n/a	No	No	No	No	No	No	No	No	No	No	No	No	Yes	No	Family (incl. partner)	No	Cause of death?	Yes	No	No	No	No	No	No	No	No	No	No	Mutilation of deceased's body	No	No	No	No	No	Yes	No	No	No	No
366	Pulmonology	Female	37	The Netherlands	Unknown	Married	No donation	Long illness	?	?	99999	99999	99999	99999	99999	99999	99999	99999	99999	99999	99999	99999	99999	Yes	Partner	?	?	99999	99999	99999	99999	99999	99999	99999	99999	99999	99999	Yes	?	99999	99999	99999	99999	99999	99999	99999	99999	99999	99999
367	Intensive Care Unit	Female	67	The Netherlands	Unknown	Married	No donation	Sudden/ Unexpected	Yes	n/a	No	No	No	No	No	No	No	No	No	No	No	No	Yes	No	Family (incl. partner)	No	n/a	No	No	No	No	No	No	No	No	No	Yes	No	Long sickbed, deceased has suffered enough	No	No	No	Yes	No	No	No	No	No	No
368	Emergency Room	Male	78	European (western)	Unknown	Not/ Never married	No donation	Sudden/ Unexpected	Yes	n/a	No	No	No	No	No	No	No	No	No	No	No	No	Yes	No	Family (incl. partner)	No	n/a	No	No	No	No	No	No	No	No	No	Yes	No	2+8	No	Yes	No	No	No	No	No	No	Yes	No
369	ICCU	Female	57	Suriname	Hindoism	Widow(er)	No donation	Sudden/ Unexpected	No	5+11	No	No	No	No	Yes	No	No	No	No	No	No	Yes	No	No	n/a	n/a	n/a	No	No	No	No	No	No	No	No	No	Yes	No	n/a	No	No	No	No	No	No	No	No	No	Yes
370	Emergency Room	Male	66	European (western)	Unknown	Divorced	Tissue donation	Sudden/ Unexpected	Yes	n/a	No	No	No	No	No	No	No	No	No	No	No	No	Yes	No	Family (incl. partner)	No	n/a	No	No	No	No	No	No	No	No	No	Yes	No	2+8	No	Yes	No	No	No	No	No	No	Yes	No
371	ICCU	Male	38	The Netherlands	Unknown	Not/ Never married	No donation	Long illness	Yes	n/a	No	No	No	No	No	No	No	No	No	No	No	No	Yes	No	Family (incl. partner)	Yes	Presence of other deseases?	No	No	Yes	No	No	No	No	No	No	No	No	4+6	No	No	No	Yes	No	Yes	No	No	No	No
372	Intensive Care Unit	Male	88	The Netherlands	Unknown	Married	No donation	Sudden/ Unexpected	?	?	99999	99999	99999	99999	99999	99999	99999	99999	99999	99999	99999	99999	99999	Yes	Family (incl. partner)	?	?	99999	99999	99999	99999	99999	99999	99999	99999	99999	99999	Yes	?	99999	99999	99999	99999	99999	99999	99999	99999	99999	99999
373	Emergency Room	Male	75	The Netherlands	Christian (other/ not otherwise specified)	Not/ Never married	No donation	Sudden/ Unexpected	Yes	n/a	No	No	No	No	No	No	No	No	No	No	No	No	Yes	No	Partner	No	n/a	No	No	No	No	No	No	No	No	No	Yes	No	Cause of death already known	No	Yes	No	No	No	No	No	No	No	No
374	Emergency Room	Female	73	Indonesia (Netherlands-India)	Unknown	Married	No donation	Sudden/ Unexpected	No	10+11	No	No	No	No	No	No	No	No	No	Yes	No	Yes	No	No	Family (incl. partner)	n/a	n/a	No	No	No	No	No	No	No	No	No	Yes	No	n/a	No	No	No	No	No	No	No	No	No	Yes
375	Pulmonology	Female	36	Marocco	Muslim	Married	No donation	Long illness	?	?	99999	99999	99999	99999	99999	99999	99999	99999	99999	99999	99999	99999	99999	Yes	Partner	?	?	99999	99999	99999	99999	99999	99999	99999	99999	99999	99999	Yes	?	99999	99999	99999	99999	99999	99999	99999	99999	99999	99999
376	Pulmonology	Female	51	The Netherlands	Unknown	Married	No donation	Sudden/ Unexpected	Yes	n/a	No	No	No	No	No	No	No	No	No	No	No	No	Yes	No	Family (incl. partner)	Yes	1+2+8	Yes	Yes	No	No	No	No	No	Yes	No	No	No	n/a	No	No	No	No	No	No	No	No	No	Yes
377	Intensive Care Unit	Male	62	The Netherlands	Unknown	Married	No donation	Long illness	Yes	n/a	No	No	No	No	No	No	No	No	No	No	No	No	Yes	No	Family (incl. partner)	No	Unknown	No	No	No	No	No	No	No	No	No	No	No	Cause of death already known	No	Yes	No	No	No	No	No	No	No	No
378	Haematolgy	Female	64	The Netherlands	None	Married	No donation	Long illness	Yes	n/a	No	No	No	No	No	No	No	No	No	No	No	No	Yes	No	Partner	Yes	1+8	Yes	No	No	No	No	No	No	Yes	No	No	No	n/a	No	No	No	No	No	No	No	No	No	Yes
379	Intensive Care Unit	Female	63	The Netherlands	Unknown	Married	Organ donation	Long illness	Yes	n/a	No	No	No	No	No	No	No	No	No	No	No	No	Yes	No	Partner	Yes	Cause of death?	Yes	No	No	No	No	No	No	No	No	No	No	n/a	No	No	No	No	No	No	No	No	No	Yes
380	Emergency Room	Male	84	European (western)	Unknown	Not registred	No donation	Sudden/ Unexpected	Yes	n/a	No	No	No	No	No	No	No	No	No	No	No	No	Yes	No	Partner	No	n/a	No	No	No	No	No	No	No	No	No	Yes	No	Unknown	No	No	No	No	No	No	No	No	No	No
381	Intensive Care Unit	Male	67	The Netherlands	Unknown	Not/ Never married	No donation	Long illness	No	6+9	No	No	No	No	No	Yes	No	No	Yes	No	No	No	No	No	Family (incl. partner)	n/a	n/a	No	No	No	No	No	No	No	No	No	Yes	No	n/a	No	No	No	No	No	No	No	No	No	Yes
382	Onco-surgery	Female	77	The Netherlands	None	Not/ Never married	No donation	Long illness	Yes	n/a	No	No	No	No	No	No	No	No	No	No	No	No	Yes	No	Family (incl. partner)	No	n/a	No	No	No	No	No	No	No	No	No	Yes	No	Unknown	No	No	No	No	No	No	No	No	No	No
383	Intensive Care Unit	Female	45	The Netherlands	Christian (Gereformeerd/ Hervormd)	Married	No donation	Long illness	Yes	n/a	No	No	No	No	No	No	No	No	No	No	No	No	Yes	No	Family (incl. partner)	No	n/a	No	No	No	No	No	No	No	No	No	Yes	No	Cause of death already known	No	Yes	No	No	No	No	No	No	No	No
384	Intensive Care Unit	Female	24	The Netherlands	Unknown	Not registred	Organ donation	Sudden/ Unexpected	Yes	n/a	No	No	No	No	No	No	No	No	No	No	No	No	Yes	No	Family (incl. partner)	No	n/a	No	No	No	No	No	No	No	No	No	Yes	No	Donation/ science	Yes	No	No	No	No	No	No	No	No	No
385	Emergency Room	Female	51	Suriname	Unknown	Not registred	No donation	Sudden/ Unexpected	Yes	n/a	No	No	No	No	No	No	No	No	No	No	No	No	Yes	No	Family (incl. partner)	No	n/a	No	No	No	No	No	No	No	No	No	Yes	No	Unknown	No	No	No	No	No	No	No	No	No	No
386	Intensive Care Unit	Male	45	The Netherlands	Unknown	Partner (according to form and/or PDB)	No donation	Sudden/ Unexpected	Yes	n/a	No	No	No	No	No	No	No	No	No	No	No	No	Yes	No	Family (incl. partner)	Yes	1+3	Yes	No	Yes	No	No	No	No	No	No	No	No	n/a	No	No	No	No	No	No	No	No	No	Yes
387	ICCU	Male	56	The Netherlands	None	Married	No donation	Long illness	Yes	n/a	No	No	No	No	No	No	No	No	No	No	No	No	Yes	No	Family (incl. partner)	No	n/a	No	No	No	No	No	No	No	No	No	Yes	No	Other	No	No	No	No	No	No	No	No	Yes	No
388	Emergency Room	Male	32	The Netherlands	Christian (Catholic)	Not/ Never married	No donation	Sudden/ Unexpected	Yes	n/a	No	No	No	No	No	No	No	No	No	No	No	No	Yes	No	Family (incl. partner)	Yes	1+4+5	Yes	No	No	Yes	Yes	No	No	No	No	No	No	Doctor's decision (not requested)/ logistic limitation	No	No	No	No	No	No	No	Yes	No	No
389	Intensive Care Unit	Male	60	The Netherlands	Unknown	Not/ Never married	No donation	Sudden/ Unexpected	Yes	n/a	No	No	No	No	No	No	No	No	No	No	No	No	Yes	No	Family (incl. partner)	No	n/a	No	No	No	No	No	No	No	No	No	Yes	No	Cause of death already known	No	Yes	No	No	No	No	No	No	No	No
390	Haematolgy	Male	67	The Netherlands	Unknown	Married	No donation	Long illness	Yes	n/a	No	No	No	No	No	No	No	No	No	No	No	No	Yes	No	Partner	No	n/a	No	No	No	No	No	No	No	No	No	Yes	No	Cause of death already known	No	Yes	No	No	No	No	No	No	No	No
391	Gastroenterology	Female	78	The Netherlands	Unknown	Not registred	No donation	Long illness	Yes	n/a	No	No	No	No	No	No	No	No	No	No	No	No	Yes	No	Family (incl. partner)	No	n/a	No	No	No	No	No	No	No	No	No	Yes	No	Cause of death already known	No	Yes	No	No	No	No	No	No	No	No
392	Thoraxsurgery (incl. Thorax IC)	Male	62	The Netherlands	Unknown	Not registred	No donation	Long illness	Yes	n/a	No	No	No	No	No	No	No	No	No	No	No	No	Yes	No	Family (incl. partner)	No	n/a	No	No	No	No	No	No	No	No	No	Yes	No	Cause of death already known	No	Yes	No	No	No	No	No	No	No	No
393	Intensive Care Unit	Female	45	Greece	Unknown	Not/ Never married	No donation	Long illness	Yes	n/a	No	No	No	No	No	No	No	No	No	No	No	No	Yes	No	Family (incl. partner)	Yes	Cause of death?	Yes	No	No	No	No	No	No	No	No	No	No	Doctor's decision (not requested)/ logistic limitation	No	No	No	No	No	No	No	Yes	No	No
394	Internal Medicine (other/ general)	Male	64	Unknown	Christian (Gereformeerd/ Hervormd)	Married	No donation	Long illness	?	?	99999	99999	99999	99999	99999	99999	99999	99999	99999	99999	99999	99999	99999	Yes	Family (incl. partner)	?	?	99999	99999	99999	99999	99999	99999	99999	99999	99999	99999	Yes	?	99999	99999	99999	99999	99999	99999	99999	99999	99999	99999
395	Internal Medicine (other/ general)	Male	73	The Netherlands	Christian (Catholic)	Married	No donation	Long illness	Yes	n/a	No	No	No	No	No	No	No	No	No	No	No	No	Yes	No	Partner	No	n/a	No	No	No	No	No	No	No	No	No	Yes	No	Unknown	No	No	No	No	No	No	No	No	No	No
396	Intensive Care Unit	Female	47	The Netherlands	Unknown	Married	No donation	Sudden/ Unexpected	Yes	n/a	No	No	No	No	No	No	No	No	No	No	No	No	Yes	No	Partner	Yes	1+4	Yes	No	No	Yes	No	No	No	No	No	No	No	n/a	No	No	No	No	No	No	No	No	No	Yes
397	Orthopedics	Male	44	The Netherlands	Unknown	Married	No donation	Long illness	Yes	n/a	No	No	No	No	No	No	No	No	No	No	No	No	Yes	No	Family (incl. partner)	No	3+8	No	No	Yes	No	No	No	No	Yes	No	No	No	Cause of death already known	No	Yes	No	No	No	No	No	No	No	No
398	Haematolgy	Female	68	The Netherlands	Unknown	Married	No donation	Long illness	Yes	n/a	No	No	No	No	No	No	No	No	No	No	No	No	Yes	No	Family (incl. partner)	No	n/a	No	No	No	No	No	No	No	No	No	Yes	No	4+6	No	No	No	Yes	No	Yes	No	No	No	No
399	Intensive Care Unit	Female	61	The Netherlands	Unknown	Not/ Never married	No donation	Sudden/ Unexpected	Yes	n/a	No	No	No	No	No	No	No	No	No	No	No	No	Yes	No	Family (incl. partner)	Yes	1+2+3+4	Yes	Yes	Yes	Yes	No	No	No	No	No	No	No	Unknown	No	No	No	No	No	No	No	No	No	No
400	Thoraxsurgery (incl. Thorax IC)	Male	74	Indonesia (Netherlands-India)	Unknown	Married	Tissue donation	Long illness	Yes	n/a	No	No	No	No	No	No	No	No	No	No	No	No	Yes	No	Family (incl. partner)	Yes	3+8	No	No	Yes	No	No	No	No	Yes	No	No	No	n/a	No	No	No	No	No	No	No	No	No	Yes
401	Orthopedics	Male	36	The Netherlands	Unknown	Married	No donation	Long illness	?	?	99999	99999	99999	99999	99999	99999	99999	99999	99999	99999	99999	99999	99999	Yes	Family (incl. partner)	?	?	99999	99999	99999	99999	99999	99999	99999	99999	99999	99999	Yes	?	99999	99999	99999	99999	99999	99999	99999	99999	99999	99999
402	Intensive Care Unit	Female	73	The Netherlands	Unknown	Widow(er)	No donation	Sudden/ Unexpected	No	Cause of death is already known/ No questions for post mortem investigation	No	No	No	No	Yes	No	No	No	No	No	No	No	No	No	Family (incl. partner)	n/a	n/a	No	No	No	No	No	No	No	No	No	Yes	No	n/a	No	No	No	No	No	No	No	No	No	Yes
403	Oncology	Male	63	The Netherlands	Unknown	Partner (according to form and/or PDB)	No donation	Long illness	Yes	n/a	No	No	No	No	No	No	No	No	No	No	No	No	Yes	No	Partner	No	n/a	No	No	No	No	No	No	No	No	No	Yes	No	2+4	No	Yes	No	Yes	No	No	No	No	No	No
404	Haematolgy	Male	53	The Netherlands	Christian (Gereformeerd/ Hervormd)	Married	No donation	Long illness	Yes	n/a	No	No	No	No	No	No	No	No	No	No	No	No	Yes	No	Family (incl. partner)	No	n/a	No	No	No	No	No	No	No	No	No	Yes	No	Cause of death already known	No	Yes	No	No	No	No	No	No	No	No
405	Cardiology	Male	68	The Netherlands	Unknown	Married	Tissue donation	Sudden/ Unexpected	Yes	n/a	No	No	No	No	No	No	No	No	No	No	No	No	Yes	No	Partner	No	n/a	No	No	No	No	No	No	No	No	No	Yes	No	Cause of death already known	No	Yes	No	No	No	No	No	No	No	No
406	Intensive Care Unit	Female	40	The Netherlands	Unknown	Married	No donation	Sudden/ Unexpected	Yes	n/a	No	No	No	No	No	No	No	No	No	No	No	No	Yes	No	Family (incl. partner)	No	n/a	No	No	No	No	No	No	No	No	No	Yes	No	Cause of death already known	No	Yes	No	No	No	No	No	No	No	No
407	Neurology	Male	81	The Netherlands	Unknown	Married	No donation	Sudden/ Unexpected	Yes	n/a	No	No	No	No	No	No	No	No	No	No	No	No	Yes	No	Partner	No	n/a	No	No	No	No	No	No	No	No	No	Yes	No	Mutilation of deceased's body	No	No	No	No	No	Yes	No	No	No	No
408	Intensive Care Unit	Female	66	The Netherlands	None	Married	No donation	Long illness	Yes	n/a	No	No	No	No	No	No	No	No	No	No	No	No	Yes	No	Partner	Yes	1+4	Yes	No	No	Yes	No	No	No	No	No	No	No	Mutilation of deceased's body	No	No	No	No	No	Yes	No	No	No	No
409	Intensive Care Unit	Male	66	The Netherlands	Unknown	Not registred	No donation	Long illness	Yes	n/a	No	No	No	No	No	No	No	No	No	No	No	No	Yes	No	Family (incl. partner)	Yes	1+2+4+5	Yes	Yes	No	Yes	Yes	No	No	No	No	No	No	Other	No	No	No	No	No	No	No	No	Yes	No
410	Oncology	Female	51	The Netherlands	Christian (Protestant)	Married	No donation	Long illness	Yes	n/a	No	No	No	No	No	No	No	No	No	No	No	No	Yes	No	Partner	No	n/a	No	No	No	No	No	No	No	No	No	Yes	No	2+4	No	Yes	No	Yes	No	No	No	No	No	No
411	Intensive Care Unit	Male	57	The Netherlands	Unknown	Partner (according to form and/or PDB)	No donation	Sudden/ Unexpected	No	Cause of death is already known/ No questions for post mortem investigation	No	No	No	No	Yes	No	No	No	No	No	No	No	No	No	Family (incl. partner)	n/a	n/a	No	No	No	No	No	No	No	No	No	Yes	No	n/a	No	No	No	No	No	No	No	No	No	Yes
412	Intensive Care Unit	Female	35	The Netherlands	Unknown	Married	No donation	Long illness	Yes	n/a	No	No	No	No	No	No	No	No	No	No	No	No	Yes	No	Family (incl. partner)	Yes	1+2+4	Yes	Yes	No	Yes	No	No	No	No	No	No	No	Doctor's decision (not requested)/ logistic limitation	No	No	No	No	No	No	No	Yes	No	No
413	Intensive Care Unit	Male	50	The Netherlands	None	Not/ Never married	No donation	Long illness	Yes	n/a	No	No	No	No	No	No	No	No	No	No	No	No	Yes	No	Family (incl. partner)	Yes	1+2+8	Yes	Yes	No	No	No	No	No	Yes	No	No	No	Doctor's decision (not requested)/ logistic limitation	No	No	No	No	No	No	No	Yes	No	No
414	Cardiology	Female	71	The Netherlands	Unknown	Married	No donation	Long illness	Yes	n/a	No	No	No	No	No	No	No	No	No	No	No	No	Yes	No	Family (incl. partner)	Yes	1+4	Yes	No	No	Yes	No	No	No	No	No	No	No	Doctor's decision (not requested)/ logistic limitation	No	No	No	No	No	No	No	Yes	No	No
415	Geriatrics	Male	84	The Netherlands	Christian (other/ not otherwise specified)	Married	No donation	Long illness	Yes	n/a	No	No	No	No	No	No	No	No	No	No	No	No	Yes	No	Partner	No	n/a	No	No	No	No	No	No	No	No	No	Yes	No	2+4	No	Yes	No	Yes	No	No	No	No	No	No
416	Intensive Care Unit	Male	58	The Netherlands	Unknown	Partner (according to form and/or PDB)	No donation	Long illness	Yes	n/a	No	No	No	No	No	No	No	No	No	No	No	No	Yes	No	Family (incl. partner)	No	n/a	No	No	No	No	No	No	No	No	No	Yes	No	4+9	No	No	No	Yes	No	No	No	Yes	No	No
417	Oncology	Female	53	The Netherlands	None	Married	No donation	Long illness	Yes	n/a	No	No	No	No	No	No	No	No	No	No	No	No	Yes	No	Family (incl. partner)	No	n/a	No	No	No	No	No	No	No	No	No	Yes	No	4+6	No	No	No	Yes	No	Yes	No	No	No	No
418	Intensive Care Unit	Male	60	The Netherlands	Unknown	Married	No donation	Long illness	Yes	n/a	No	No	No	No	No	No	No	No	No	No	No	No	Yes	No	Partner	Yes	Cause of death?	Yes	No	No	No	No	No	No	No	No	No	No	4+6	No	No	No	Yes	No	Yes	No	No	No	No
419	Internal Medicine (other/ general)	Male	57	The Netherlands	Unknown	Partner (according to form and/or PDB)	No donation	Long illness	Yes	n/a	No	No	No	No	No	No	No	No	No	No	No	No	Yes	No	Partner	No	n/a	No	No	No	No	No	No	No	No	No	Yes	No	2+4	No	Yes	No	Yes	No	No	No	No	No	No
420	Neurology	Male	52	Curaçao		Partner (according to form and/or PDB)	No donation	Sudden/ Unexpected	Yes	n/a	No	No	No	No	No	No	No	No	No	No	No	No	Yes	No	Family (incl. partner)	No	n/a	No	No	No	No	No	No	No	No	No	Yes	No	Other	No	No	No	No	No	No	No	No	Yes	No
421	Intensive Care Unit	Male	55	The Netherlands	Unknown	Married	No donation	Long illness	Yes	n/a	No	No	No	No	No	No	No	No	No	No	No	No	Yes	No	Partner	No	n/a	No	No	No	No	No	No	No	No	No	Yes	No	Long sickbed, deceased has suffered enough	No	No	No	Yes	No	No	No	No	No	No
422	Surgery (general/ other)	Female	70	The Netherlands	Christian (Gereformeerd/ Hervormd)	Widow(er)	No donation	Long illness	Yes	n/a	No	No	No	No	No	No	No	No	No	No	No	No	Yes	No	Family (incl. partner)	No	n/a	No	No	No	No	No	No	No	No	No	Yes	No	Long sickbed, deceased has suffered enough	No	No	No	Yes	No	No	No	No	No	No
423	Intensive Care Unit	Male	78	The Netherlands	Christian (other/ not otherwise specified)	Married	No donation	Sudden/ Unexpected	Yes	n/a	No	No	No	No	No	No	No	No	No	No	No	No	Yes	No	Partner	No	n/a	No	No	No	No	No	No	No	No	No	Yes	No	2+6	No	Yes	No	No	No	Yes	No	No	No	No
424	Cardiology	Male	83	The Netherlands	Unknown	Married	No donation	Sudden/ Unexpected	No	Cause of death is already known/ No questions for post mortem investigation	No	No	No	No	Yes	No	No	No	No	No	No	No	No	No	Partner	n/a	n/a	No	No	No	No	No	No	No	No	No	Yes	No	n/a	No	No	No	No	No	No	No	No	No	Yes
425	Surgery (general/ other)	Male	65	The Netherlands	Unknown	Married	No donation	Sudden/ Unexpected	Yes	n/a	No	No	No	No	No	No	No	No	No	No	No	No	Yes	No	Partner	No	n/a	No	No	No	No	No	No	No	No	No	Yes	No	1+2	Yes	Yes	No	No	No	No	No	No	No	No
426	Oncology	Female	66	The Netherlands	None	Married	No donation	Long illness	Yes	n/a	No	No	No	No	No	No	No	No	No	No	No	No	Yes	No	Partner	Yes	1+8	Yes	No	No	No	No	No	No	Yes	No	No	No	n/a	No	No	No	No	No	No	No	No	No	Yes
427	Intensive Care Unit	Female	52	Portugal	Christian (other/ not otherwise specified)	Not/ Never married	No donation	Long illness	Yes	n/a	No	No	No	No	No	No	No	No	No	No	No	No	Yes	No	Family (incl. partner)	Yes	1+4+8	Yes	No	No	Yes	No	No	No	Yes	No	No	No	n/a	No	No	No	No	No	No	No	No	No	Yes
428	Surgery (general/ other)	Male	55	The Netherlands	Unknown	Married	No donation	Long illness	Yes	n/a	No	No	No	No	No	No	No	No	No	No	No	No	Yes	No	Partner	No	n/a	No	No	No	No	No	No	No	No	No	Yes	No	2+4	No	Yes	No	Yes	No	No	No	No	No	No
429	Intensive Care Unit	Female	67	The Netherlands	Unknown	Married	No donation	Sudden/ Unexpected	Yes	n/a	No	No	No	No	No	No	No	No	No	No	No	No	Yes	No	Partner	No	n/a	No	No	No	No	No	No	No	No	No	Yes	No	1+2	Yes	Yes	No	No	No	No	No	No	No	No
430	Haematolgy	Male	52	Suriname	Hindoism	Married	No donation	Long illness	Yes	n/a	No	No	No	No	No	No	No	No	No	No	No	No	Yes	No	Family (incl. partner)	No	n/a	No	No	No	No	No	No	No	No	No	Yes	No	4+5	No	No	No	Yes	Yes	No	No	No	No	No
431	Internal Medicine (other/ general)	Female	76	The Netherlands	Unknown	Widow(er)	No donation	Sudden/ Unexpected	Yes	n/a	No	No	No	No	No	No	No	No	No	No	No	No	Yes	No	Family (incl. partner)	No	n/a	No	No	No	No	No	No	No	No	No	Yes	No	4+6	No	No	No	Yes	No	Yes	No	No	No	No
432	Pulmonology	Male	71	The Netherlands	Unknown	Married	No donation	Sudden/ Unexpected	Yes	n/a	No	No	No	No	No	No	No	No	No	No	No	No	Yes	No	Family (incl. partner)	Yes	1+2+4+8	Yes	Yes	No	Yes	No	No	No	Yes	No	No	No	n/a	No	No	No	No	No	No	No	No	No	Yes
433	ICCU	Male	69	The Netherlands	Unknown	Married	No donation	Long illness	Yes	n/a	No	No	No	No	No	No	No	No	No	No	No	No	Yes	No	Partner	No	n/a	No	No	No	No	No	No	No	No	No	Yes	No	2+8	No	Yes	No	No	No	No	No	No	Yes	No
434	Intensive Care Unit	Male	67	The Netherlands	Unknown	Married	No donation	Long illness	Yes	n/a	No	No	No	No	No	No	No	No	No	No	No	No	Yes	No	Partner	No	n/a	No	No	No	No	No	No	No	No	No	Yes	No	2+4	No	Yes	No	Yes	No	No	No	No	No	No
435	ICCU	Male	61	European (western)	Unknown	Married	No donation	Sudden/ Unexpected	Yes	n/a	No	No	No	No	No	No	No	No	No	No	No	No	Yes	No	Partner	No	n/a	No	No	No	No	No	No	No	No	No	Yes	No	Mutilation of deceased's body	No	No	No	No	No	Yes	No	No	No	No
436	Cardiology	Female	77	The Netherlands	None	Married	No donation	Long illness	Yes	n/a	No	No	No	No	No	No	No	No	No	No	No	No	Yes	No	Family (incl. partner)	No	n/a	No	No	No	No	No	No	No	No	No	Yes	No	Other	No	No	No	No	No	No	No	No	Yes	No
437	Emergency Room	Female	74	The Netherlands	Unknown	Married	No donation	Sudden/ Unexpected	No	Too busy for conversation/ to request autopsy	No	No	No	No	No	No	No	No	Yes	No	No	No	No	No	n/a	n/a	n/a	No	No	No	No	No	No	No	No	No	Yes	No	n/a	No	No	No	No	No	No	No	No	No	Yes
438	Intensive Care Unit	Female	71	The Netherlands	Christian (Catholic)	Married	No donation	Long illness	No	5+6	No	No	No	No	Yes	Yes	No	No	No	No	No	No	No	No	n/a	n/a	n/a	No	No	No	No	No	No	No	No	No	Yes	No	n/a	No	No	No	No	No	No	No	No	No	Yes
439	Onco-surgery	Male	68	The Netherlands	Christian (Catholic)	Divorced	No donation	Long illness	Yes	n/a	No	No	No	No	No	No	No	No	No	No	No	No	Yes	No	Family (incl. partner)	No	n/a	No	No	No	No	No	No	No	No	No	Yes	No	Cause of death already known	No	Yes	No	No	No	No	No	No	No	No
440	Intensive Care Unit	Male	66	Unknown	Unknown	Not registred	No donation	Sudden/ Unexpected	Yes	n/a	No	No	No	No	No	No	No	No	No	No	No	No	Yes	No	Family (incl. partner)	No	n/a	No	No	No	No	No	No	No	No	No	Yes	No	Other	No	No	No	No	No	No	No	No	Yes	No
441	Intensive Care Unit	Male	64	Spain	Unknown	Married	No donation	Long illness	Yes	n/a	No	No	No	No	No	No	No	No	No	No	No	No	Yes	No	Family (incl. partner)	Yes	Cause of death?	Yes	No	No	No	No	No	No	No	No	No	No	Doctor's decision (not requested)/ logistic limitation	No	No	No	No	No	No	No	Yes	No	No
442	Surgery (general/ other)	Male	78	The Netherlands	Unknown	Married	No donation	Long illness	No	Other	No	No	No	No	No	No	No	No	No	No	No	Yes	No	No	n/a	n/a	n/a	No	No	No	No	No	No	No	No	No	Yes	No	n/a	No	No	No	No	No	No	No	No	No	Yes
443	Haematolgy	Male	72	The Netherlands	Unknown	Not registred	No donation	Long illness	No	Long sickbed, autopsy too much to request	No	No	No	No	No	Yes	No	No	No	No	No	No	No	No	n/a	n/a	n/a	No	No	No	No	No	No	No	No	No	Yes	No	n/a	No	No	No	No	No	No	No	No	No	Yes
444	Vascular/ tx surgery	Male	66	European (western)	Unknown	Not registred	No donation	Long illness	No	5+6	No	No	No	No	Yes	Yes	No	No	No	No	No	No	No	No	n/a	n/a	n/a	No	No	No	No	No	No	No	No	No	Yes	No	n/a	No	No	No	No	No	No	No	No	No	Yes
445	ICCU	Male	65	Unknown	Unknown	Not registred	No donation	Sudden/ Unexpected	Yes	n/a	No	No	No	No	No	No	No	No	No	No	No	No	Yes	No	Partner	No	n/a	No	No	No	No	No	No	No	No	No	Yes	No	Cause of death already known	No	Yes	No	No	No	No	No	No	No	No
446	Intensive Care Unit	Male	72	Indonesia (Netherlands-India)	Unknown	Married	No donation	Long illness	Yes	n/a	No	No	No	No	No	No	No	No	No	No	No	No	Yes	No	Partner	No	n/a	No	No	No	No	No	No	No	No	No	Yes	No	Long sickbed, deceased has suffered enough	No	No	No	Yes	No	No	No	No	No	No
447	Intensive Care Unit	Female	50	The Netherlands	Unknown	Not/ Never married	No donation	Long illness	Yes	n/a	No	No	No	No	No	No	No	No	No	No	No	No	Yes	No	Family (incl. partner)	Yes	1+2	Yes	Yes	No	No	No	No	No	No	No	No	No	Doctor's decision (not requested)/ logistic limitation	No	No	No	No	No	No	No	Yes	No	No
448	Oncology	Male	57	The Netherlands	None	Married	No donation	Long illness	Yes	n/a	No	No	No	No	No	No	No	No	No	No	No	No	Yes	No	Family (incl. partner)	No	n/a	No	No	No	No	No	No	No	No	No	Yes	No	Unknown	No	No	No	No	No	No	No	No	No	No
449	Emergency Room	Male	83	The Netherlands	Unknown	Married	No donation	Sudden/ Unexpected	No	Cause of death is already known/ No questions for post mortem investigation	No	No	No	No	Yes	No	No	No	No	No	No	No	No	No	n/a	n/a	n/a	No	No	No	No	No	No	No	No	No	Yes	No	n/a	No	No	No	No	No	No	No	No	No	Yes
450	Neurology	Male	62	Curaçao	Unknown	Not/ Never married	No donation	Sudden/ Unexpected	Yes	n/a	No	No	No	No	No	No	No	No	No	No	No	No	Yes	No	Family (incl. partner)	No	n/a	No	No	No	No	No	No	No	No	No	Yes	No	Unknown	No	No	No	No	No	No	No	No	No	No
451	Surgery (general/ other)	Male	63	Indonesia (Netherlands-India)	Unknown	Partner (according to form and/or PDB)	No donation	Long illness	No	Cause of death is already known/ No questions for post mortem investigation	No	No	No	No	Yes	No	No	No	No	No	No	No	No	No	Partner	n/a	n/a	No	No	No	No	No	No	No	No	No	Yes	No	n/a	No	No	No	No	No	No	No	No	No	Yes
452	Neurology	Male	80	Unknown	None	Not registred	No donation	Sudden/ Unexpected	No	10+11	No	No	No	No	No	No	No	No	No	Yes	No	Yes	No	No	n/a	n/a	n/a	No	No	No	No	No	No	No	No	No	Yes	No	n/a	No	No	No	No	No	No	No	No	No	Yes
453	ICCU	Male	82	Unknown	Unknown	Not/ Never married	No donation	Sudden/ Unexpected	Yes	n/a	No	No	No	No	No	No	No	No	No	No	No	No	Yes	No	Family (incl. partner)	No	n/a	No	No	No	No	No	No	No	No	No	Yes	No	Cause of death already known	No	Yes	No	No	No	No	No	No	No	No
454	Gastroenterology	Male	34	Vietnam	Buddhism	Married	No donation	Long illness	No	Expectation that relatives won't give permission	No	No	No	No	No	No	No	Yes	No	No	No	No	No	No	Family (incl. partner)	n/a	n/a	No	No	No	No	No	No	No	No	No	Yes	No	n/a	No	No	No	No	No	No	No	No	No	Yes
455	Neurosurgery	Male	83	Unknown	Unknown	Not registred	No donation	Sudden/ Unexpected	No	10+11	No	No	No	No	No	No	No	No	No	Yes	No	Yes	No	No	n/a	n/a	n/a	No	No	No	No	No	No	No	No	No	Yes	No	n/a	No	No	No	No	No	No	No	No	No	Yes
456	Oncology	Female	51	The Netherlands	Christian (Catholic)	Married	No donation	Long illness	No	5+6	No	No	No	No	Yes	Yes	No	No	No	No	No	No	No	No	n/a	n/a	n/a	No	No	No	No	No	No	No	No	No	Yes	No	n/a	No	No	No	No	No	No	No	No	No	Yes
457	Intensive Care Unit	Male	26	The Netherlands	Unknown	Not/ Never married	No donation	Long illness	?	?	99999	99999	99999	99999	99999	99999	99999	99999	99999	99999	99999	99999	99999	Yes	n/a	?	?	99999	99999	99999	99999	99999	99999	99999	99999	99999	99999	Yes	?	99999	99999	99999	99999	99999	99999	99999	99999	99999	99999
458	Oncology	Male	53	The Netherlands	Christian (Gereformeerd/ Hervormd)	Married	No donation	Long illness	No	Cause of death is already known/ No questions for post mortem investigation	No	No	No	No	Yes	No	No	No	No	No	No	No	No	No	n/a	n/a	n/a	No	No	No	No	No	No	No	No	No	Yes	No	n/a	No	No	No	No	No	No	No	No	No	Yes
459	Intensive Care Unit	Female	64	The Netherlands	Unknown	Married	No donation	Long illness	Yes	n/a	No	No	No	No	No	No	No	No	No	No	No	No	Yes	No	Partner	No	n/a	No	No	No	No	No	No	No	No	No	Yes	No	Long sickbed, deceased has suffered enough	No	No	No	Yes	No	No	No	No	No	No
460	Internal Medicine (other/ general)	Female	71	The Netherlands	Unknown	Married	No donation	Long illness	Yes	n/a	No	No	No	No	No	No	No	No	No	No	No	No	Yes	No	Family (incl. partner)	Yes	1+2+3+5	Yes	Yes	Yes	No	Yes	No	No	No	No	No	No	n/a	No	No	No	No	No	No	No	No	No	Yes
461	Oncology	Male	73	The Netherlands	None	Married	No donation	Long illness	Yes	n/a	No	No	No	No	No	No	No	No	No	No	No	No	Yes	No	Family (incl. partner)	No	n/a	No	No	No	No	No	No	No	No	No	Yes	No	Cause of death already known	No	Yes	No	No	No	No	No	No	No	No
462	Intensive Care Unit	Male	69	Unknown	Unknown	Married	Tissue donation	Sudden/ Unexpected	Yes	n/a	No	No	No	No	No	No	No	No	No	No	No	No	Yes	No	Family (incl. partner)	No	n/a	No	No	No	No	No	No	No	No	No	Yes	No	Cause of death already known	No	Yes	No	No	No	No	No	No	No	No
463	Otolaryngology (ENT) (incl. surgery)	Male	56	Cape Verde Islands	Unknown	Married	No donation	Long illness	Yes	n/a	No	No	No	No	No	No	No	No	No	No	No	No	Yes	No	Family (incl. partner)	No	n/a	No	No	No	No	No	No	No	No	No	Yes	No	6+8	No	No	No	No	No	Yes	No	No	Yes	No
464	ICCU	Male	53	The Netherlands	Unknown	Not registred	No donation	Sudden/ Unexpected	Yes	n/a	No	No	No	No	No	No	No	No	No	No	No	No	Yes	No	Family (incl. partner)	No	n/a	No	No	No	No	No	No	No	No	No	Yes	No	Long sickbed, deceased has suffered enough	No	No	No	Yes	No	No	No	No	No	No
465	ICCU	Female	83	Unknown	Unknown	Not registred	No donation	Sudden/ Unexpected	Yes	n/a	No	No	No	No	No	No	No	No	No	No	No	No	Yes	No	Family (incl. partner)	No	n/a	No	No	No	No	No	No	No	No	No	Yes	No	Cause of death already known	No	Yes	No	No	No	No	No	No	No	No
466	Surgery (general/ other)	Female	73	The Netherlands	Unknown	Married	No donation	Long illness	Yes	n/a	No	No	No	No	No	No	No	No	No	No	No	No	Yes	No	Family (incl. partner)	Yes	1+3	Yes	No	Yes	No	No	No	No	No	No	No	No	Unknown	No	No	No	No	No	No	No	No	No	No
467	Neurosurgery	Female	61	The Netherlands	Unknown	Married	No donation	Sudden/ Unexpected	No	10+11	No	No	No	No	No	No	No	No	No	Yes	No	Yes	No	No	n/a	n/a	n/a	No	No	No	No	No	No	No	No	No	Yes	No	n/a	No	No	No	No	No	No	No	No	No	Yes
468	Emergency Room	Male	64	The Netherlands	Unknown	Married	Tissue donation	Sudden/ Unexpected	Yes	n/a	No	No	No	No	No	No	No	No	No	No	No	No	Yes	No	Partner	Yes	Cause of death?	Yes	No	No	No	No	No	No	No	No	No	No	n/a	No	No	No	No	No	No	No	No	No	Yes
469	Intensive Care Unit	Male	65	The Netherlands	Christian (Protestant)	Married	No donation	Long illness	Yes	n/a	No	No	No	No	No	No	No	No	No	No	No	No	Yes	No	Partner	No	n/a	No	No	No	No	No	No	No	No	No	Yes	No	Long sickbed, deceased has suffered enough	No	No	No	Yes	No	No	No	No	No	No
470	Internal Medicine (other/ general)	Male	70	The Netherlands	Unknown	Not/ Never married	No donation	Sudden/ Unexpected	?	?	99999	99999	99999	99999	99999	99999	99999	99999	99999	99999	99999	99999	99999	Yes	Family (incl. partner)	?	?	99999	99999	99999	99999	99999	99999	99999	99999	99999	99999	Yes	?	99999	99999	99999	99999	99999	99999	99999	99999	99999	99999
471	Intensive Care Unit	Male	61	The Netherlands	Unknown	Married	No donation	Sudden/ Unexpected	Yes	n/a	No	No	No	No	No	No	No	No	No	No	No	No	Yes	No	Partner	Yes	2+3	No	Yes	Yes	No	No	No	No	No	No	No	No	n/a	No	No	No	No	No	No	No	No	No	Yes
472	ICCU	Male	58	The Netherlands	Unknown	Not/ Never married	No donation	Long illness	Yes	n/a	No	No	No	No	No	No	No	No	No	No	No	No	Yes	No	Family (incl. partner)	No	n/a	No	No	No	No	No	No	No	No	No	Yes	No	2+4+7	No	Yes	No	Yes	No	No	Yes	No	No	No
473	Intensive Care Unit	Female	69	The Netherlands	Unknown	Married	No donation	Sudden/ Unexpected	No	Cause of death is already known/ No questions for post mortem investigation	No	No	No	No	Yes	No	No	No	No	No	No	No	No	No	Partner	n/a	n/a	No	No	No	No	No	No	No	No	No	Yes	No	n/a	No	No	No	No	No	No	No	No	No	Yes
474	Intensive Care Unit	Female	53	Indonesia (Netherlands-India)	Unknown	Not registred	No donation	Long illness	Yes	n/a	No	No	No	No	No	No	No	No	No	No	No	No	Yes	No	Family (incl. partner)	No	Cause of death?	Yes	No	No	No	No	No	No	No	No	No	No	4+6	No	No	No	Yes	No	Yes	No	No	No	No
475	Intensive Care Unit	Male	37	The Netherlands	Unknown	Not/ Never married	No donation	Long illness	Yes	n/a	No	No	No	No	No	No	No	No	No	No	No	No	Yes	No	Family (incl. partner)	No	n/a	No	No	No	No	No	No	No	No	No	Yes	No	Long sickbed, deceased has suffered enough	No	No	No	Yes	No	No	No	No	No	No
476	Pulmonology	Female	57	The Netherlands	None	Not/ Never married	No donation	Long illness	Yes	n/a	No	No	No	No	No	No	No	No	No	No	No	No	Yes	No	Family (incl. partner)	Yes	Contribute to (MIA-) research and/ or doctor's medical knowledge	No	No	No	No	No	No	No	Yes	No	No	No	Doctor's decision (not requested)/ logistic limitation	No	No	No	No	No	No	No	Yes	No	No
477	Surgery (general/ other)	Female	92	The Netherlands	None	Widow(er)	No donation	Sudden/ Unexpected	Yes	n/a	No	No	No	No	No	No	No	No	No	No	No	No	Yes	No	Family (incl. partner)	Yes	Contribute to (MIA-) research and/ or doctor's medical knowledge	No	No	No	No	No	No	No	Yes	No	No	No	n/a	No	No	No	No	No	No	No	No	No	Yes
478	Oncology	Male	19	The Netherlands	Muslim	Not/ Never married	No donation	Long illness	Yes	n/a	No	No	No	No	No	No	No	No	No	No	No	No	Yes	No	Family (incl. partner)	No	n/a	No	No	No	No	No	No	No	No	No	Yes	No	Cause of death already known	No	Yes	No	No	No	No	No	No	No	No
479	ICCU	Female	70	Unknown	Hindoism	Not registred	No donation	Sudden/ Unexpected	Yes	n/a	No	No	No	No	No	No	No	No	No	No	No	No	Yes	No	Family (incl. partner)	No	n/a	No	No	No	No	No	No	No	No	No	Yes	No	Other	No	No	No	No	No	No	No	No	Yes	No
480	Emergency Room	Male	58	Unknown	Unknown	Divorced	No donation	Sudden/ Unexpected	Yes	n/a	No	No	No	No	No	No	No	No	No	No	No	No	Yes	No	Family (incl. partner)	No	Cause of death?	Yes	No	No	No	No	No	No	No	No	No	No	Mutilation of deceased's body	No	No	No	No	No	Yes	No	No	No	No
481	ICCU	Female	82	The Netherlands	Unknown	Widow(er)	No donation	Long illness	Yes	n/a	No	No	No	No	No	No	No	No	No	No	No	No	Yes	No	Family (incl. partner)	No	n/a	No	No	No	No	No	No	No	No	No	Yes	No	2+4	No	Yes	No	Yes	No	No	No	No	No	No
482	Intensive Care Unit	Female	47	Marocco	Muslim	Not registred	No donation	Long illness	?	?	99999	99999	99999	99999	99999	99999	99999	99999	99999	99999	99999	99999	99999	Yes	Family (incl. partner)	?	?	99999	99999	99999	99999	99999	99999	99999	99999	99999	99999	Yes	?	99999	99999	99999	99999	99999	99999	99999	99999	99999	99999
483	Radiotherapy	Female	63	The Netherlands	Unknown	Married	No donation	Long illness	Yes	n/a	No	No	No	No	No	No	No	No	No	No	No	No	Yes	No	Family (incl. partner)	No	n/a	No	No	No	No	No	No	No	No	No	Yes	No	2+7	No	Yes	No	No	No	No	Yes	No	No	No
484	Intensive Care Unit	Female	57	Turkey	Muslim	Married	No donation	Long illness	No	8+11	No	No	No	No	No	No	No	Yes	No	No	No	Yes	No	No	n/a	n/a	n/a	No	No	No	No	No	No	No	No	No	Yes	No	n/a	No	No	No	No	No	No	No	No	No	Yes
485	Geriatrics	Male	84	The Netherlands	Unknown	Not/ Never married	No donation	Sudden/ Unexpected	Yes	n/a	No	No	No	No	No	No	No	No	No	No	No	No	Yes	No	Family (incl. partner)	No	n/a	No	No	No	No	No	No	No	No	No	Yes	No	Unknown	No	No	No	No	No	No	No	No	No	No
486	Haematolgy	Male	69	The Netherlands	None	Married	No donation	Long illness	No	Cause of death is already known/ No questions for post mortem investigation	No	No	No	No	Yes	No	No	No	No	No	No	No	No	No	Partner	n/a	n/a	No	No	No	No	No	No	No	No	No	Yes	No	n/a	No	No	No	No	No	No	No	No	No	Yes
487	Intensive Care Unit	Male	77	Indonesia (Netherlands-India)	None	Married	No donation	Long illness	No	Cause of death is already known/ No questions for post mortem investigation	No	No	No	No	Yes	No	No	No	No	No	No	No	No	No	n/a	n/a	n/a	No	No	No	No	No	No	No	No	No	Yes	No	n/a	No	No	No	No	No	No	No	No	No	Yes
488	Oncology	Male	53	Scotland	None	Partner (according to form and/or PDB)	No donation	Long illness	Yes	n/a	No	No	No	No	No	No	No	No	No	No	No	No	Yes	No	Partner	No	n/a	No	No	No	No	No	No	No	No	No	Yes	No	4+6	No	No	No	Yes	No	Yes	No	No	No	No
489	Intensive Care Unit	Female	62	Suriname	Hindoism	Married	No donation	Long illness	Yes	n/a	No	No	No	No	No	No	No	No	No	No	No	No	Yes	No	Family (incl. partner)	No	n/a	No	No	No	No	No	No	No	No	No	Yes	No	Unknown	No	No	No	No	No	No	No	No	No	No
490	ICCU	Male	66	The Netherlands	Unknown	Married	No donation	Sudden/ Unexpected	No	Cause of death is already known/ No questions for post mortem investigation	No	No	No	No	Yes	No	No	No	No	No	No	No	No	No	n/a	n/a	n/a	No	No	No	No	No	No	No	No	No	Yes	No	n/a	No	No	No	No	No	No	No	No	No	Yes
491	Gastroenterology	Male	62	The Netherlands	Unknown	Married	No donation	Long illness	Yes	n/a	No	No	No	No	No	No	No	No	No	No	No	No	Yes	No	Partner	No	n/a	No	No	No	No	No	No	No	No	No	Yes	No	Long sickbed, deceased has suffered enough	No	No	No	Yes	No	No	No	No	No	No
492	Intensive Care Unit	Female	74	European (western)	Unknown	Married	No donation	Sudden/ Unexpected	Yes	n/a	No	No	No	No	No	No	No	No	No	No	No	No	Yes	No	Partner	No	n/a	No	No	No	No	No	No	No	No	No	Yes	No	2+3+7	No	Yes	Yes	No	No	No	Yes	No	No	No
493	Emergency Room	Female	20	Unknown	Unknown	Not/ Never married	No donation	Sudden/ Unexpected	Yes	n/a	No	No	No	No	No	No	No	No	No	No	No	No	Yes	No	Family (incl. partner)	No	n/a	No	No	No	No	No	No	No	No	No	Yes	No	Religious/ philosophical motive	No	No	No	No	Yes	No	No	No	No	No
494	Haematolgy	Female	79	The Netherlands	Christian (Catholic)	Married	No donation	Long illness	Yes	n/a	No	No	No	No	No	No	No	No	No	No	No	No	Yes	No	Family (incl. partner)	No	Unknown	No	No	No	No	No	No	No	No	No	No	No	2+4+6	No	Yes	No	Yes	No	Yes	No	No	No	No
495	Cardiology	Female	72	The Netherlands	Unknown	Divorced	No donation	Long illness	Yes	n/a	No	No	No	No	No	No	No	No	No	No	No	No	Yes	No	Family (incl. partner)	No	n/a	No	No	No	No	No	No	No	No	No	Yes	No	Other	No	No	No	No	No	No	No	No	Yes	No
496	Emergency Room	Male	42	Unknown	Unknown	Not/ Never married	No donation	Sudden/ Unexpected	No	10+11	No	No	No	No	No	No	No	No	No	Yes	No	Yes	No	No	n/a	n/a	n/a	No	No	No	No	No	No	No	No	No	Yes	No	n/a	No	No	No	No	No	No	No	No	No	Yes
497	Oncology	Male	62	The Netherlands	Unknown	Married	No donation	Sudden/ Unexpected	?	?	99999	99999	99999	99999	99999	99999	99999	99999	99999	99999	99999	99999	99999	Yes	Partner	?	?	99999	99999	99999	99999	99999	99999	99999	99999	99999	99999	Yes	?	99999	99999	99999	99999	99999	99999	99999	99999	99999	99999
498	ICCU	Male	62	Suriname	Unknown	Married	No donation	Sudden/ Unexpected	No	Uncomfortable situation, request autopsy inappropriate	No	No	No	No	No	No	Yes	No	No	No	No	No	No	No	Family (incl. partner)	n/a	n/a	No	No	No	No	No	No	No	No	No	Yes	No	n/a	No	No	No	No	No	No	No	No	No	Yes
499	Intensive Care Unit	Female	69	The Netherlands	Unknown	Married	No donation	Sudden/ Unexpected	Yes	n/a	No	No	No	No	No	No	No	No	No	No	No	No	Yes	No	Family (incl. partner)	No	n/a	No	No	No	No	No	No	No	No	No	Yes	No	Cause of death already known	No	Yes	No	No	No	No	No	No	No	No
500	Neurology	Male	81	The Netherlands	Unknown	Not registred	No donation	Long illness	Yes	n/a	No	No	No	No	No	No	No	No	No	No	No	No	Yes	No	Family (incl. partner)	No	n/a	No	No	No	No	No	No	No	No	No	Yes	No	Cause of death already known	No	Yes	No	No	No	No	No	No	No	No
501	ICCU	Male	75	The Netherlands	None	Not registred	No donation	Sudden/ Unexpected	Yes	n/a	No	No	No	No	No	No	No	No	No	No	No	No	Yes	No	Family (incl. partner)	No	n/a	No	No	No	No	No	No	No	No	No	Yes	No	Cause of death already known	No	Yes	No	No	No	No	No	No	No	No
502	Intensive Care Unit	Female	66	Cape Verde Islands	Unknown	Married	No donation	Sudden/ Unexpected	No	Cause of death is already known/ No questions for post mortem investigation	No	No	No	No	Yes	No	No	No	No	No	No	No	No	No	n/a	n/a	n/a	No	No	No	No	No	No	No	No	No	Yes	No	n/a	No	No	No	No	No	No	No	No	No	Yes
503	Intensive Care Unit	Female	65	The Netherlands	Unknown	Not registred	No donation	Sudden/ Unexpected	No	Cause of death is already known/ No questions for post mortem investigation	No	No	No	No	Yes	No	No	No	No	No	No	No	No	No	n/a	n/a	n/a	No	No	No	No	No	No	No	No	No	Yes	No	n/a	No	No	No	No	No	No	No	No	No	Yes
504	Intensive Care Unit	Female	55	The Netherlands	Unknown	Married	No donation	Long illness	Yes	n/a	No	No	No	No	No	No	No	No	No	No	No	No	Yes	No	Partner	No	n/a	No	No	No	No	No	No	No	No	No	Yes	No	2+4	No	Yes	No	Yes	No	No	No	No	No	No
505	ICCU	Male	19	Germany	Unknown	Not/ Never married	No donation	Sudden/ Unexpected	Yes	n/a	No	No	No	No	No	No	No	No	No	No	No	No	Yes	No	Family (incl. partner)	No	1+3	Yes	No	Yes	No	No	No	No	No	No	No	No	Other	No	No	No	No	No	No	No	No	Yes	No
506	Neurology	Female	84	The Netherlands	Unknown	Divorced	No donation	Long illness	Yes	n/a	No	No	No	No	No	No	No	No	No	No	No	No	Yes	No	Family (incl. partner)	No	n/a	No	No	No	No	No	No	No	No	No	Yes	No	Cause of death already known	No	Yes	No	No	No	No	No	No	No	No
507	Intensive Care Unit	Male	25	The Netherlands		Not/ Never married	No donation	Long illness	?	?	99999	99999	99999	99999	99999	99999	99999	99999	99999	99999	99999	99999	99999	Yes	Family (incl. partner)	?	?	99999	99999	99999	99999	99999	99999	99999	99999	99999	99999	Yes	?	99999	99999	99999	99999	99999	99999	99999	99999	99999	99999
508	Emergency Room	Male	76	The Netherlands	Unknown	Married	No donation	Sudden/ Unexpected	Yes	n/a	No	No	No	No	No	No	No	No	No	No	No	No	Yes	No	Family (incl. partner)	No	n/a	No	No	No	No	No	No	No	No	No	Yes	No	Other	No	No	No	No	No	No	No	No	Yes	No
509	Intensive Care Unit	Male	79	Unknown	Unknown	Married	No donation	Sudden/ Unexpected	No	5+12	No	No	No	No	Yes	No	No	No	No	No	Yes	No	No	No	Family (incl. partner)	n/a	n/a	No	No	No	No	No	No	No	No	No	Yes	No	n/a	No	No	No	No	No	No	No	No	No	Yes
510	Gastroentero-surgery	Male	67	The Netherlands	Christian (other/ not otherwise specified)	Married	No donation	Long illness	Yes	n/a	No	No	No	No	No	No	No	No	No	No	No	No	Yes	No	Family (incl. partner)	No	n/a	No	No	No	No	No	No	No	No	No	Yes	No	Long sickbed, deceased has suffered enough	No	No	No	Yes	No	No	No	No	No	No
511	Emergency Room	Female	79	Cape Verde Islands	Christian (Catholic)	Married	No donation	Sudden/ Unexpected	?	?	99999	99999	99999	99999	99999	99999	99999	99999	99999	99999	99999	99999	99999	Yes	Family (incl. partner)	?	?	99999	99999	99999	99999	99999	99999	99999	99999	99999	99999	Yes	?	99999	99999	99999	99999	99999	99999	99999	99999	99999	99999
512	Neurology	Female	89	Germany	Unknown	Married	No donation	Sudden/ Unexpected	Yes	n/a	No	No	No	No	No	No	No	No	No	No	No	No	Yes	No	Family (incl. partner)	No	n/a	No	No	No	No	No	No	No	No	No	Yes	No	6+7	No	No	No	No	No	Yes	Yes	No	No	No
513	Onco-surgery	Male	51	The Netherlands	Christian (other/ not otherwise specified)	Married	No donation	Sudden/ Unexpected	Yes	n/a	No	No	No	No	No	No	No	No	No	No	No	No	Yes	No	Partner	Yes	Cause of death?	Yes	No	No	No	No	No	No	No	No	No	No	n/a	No	No	No	No	No	No	No	No	No	Yes
514	ICCU	Female	77	Unknown	Unknown	Married	Tissue donation	Sudden/ Unexpected	Yes	n/a	No	No	No	No	No	No	No	No	No	No	No	No	Yes	No	Partner	No	n/a	No	No	No	No	No	No	No	No	No	Yes	No	Cause of death already known	No	Yes	No	No	No	No	No	No	No	No
515	ICCU	Male	88	The Netherlands	Unknown	Married	No donation	Sudden/ Unexpected	Yes	n/a	No	No	No	No	No	No	No	No	No	No	No	No	Yes	No	Family (incl. partner)	No	n/a	No	No	No	No	No	No	No	No	No	Yes	No	Cause of death already known	No	Yes	No	No	No	No	No	No	No	No
516	Haematolgy	Female	33	The Netherlands	None	Married	No donation	Long illness	No	5+6	No	No	No	No	Yes	Yes	No	No	No	No	No	No	No	No	n/a	n/a	n/a	No	No	No	No	No	No	No	No	No	Yes	No	n/a	No	No	No	No	No	No	No	No	No	Yes
517	Haematolgy	Female	69	Suriname	Christian (other/ not otherwise specified)	Divorced	No donation	Long illness	Yes	n/a	No	No	No	No	No	No	No	No	No	No	No	No	Yes	No	Family (incl. partner)	No	n/a	No	No	No	No	No	No	No	No	No	Yes	No	2+4	No	Yes	No	Yes	No	No	No	No	No	No
518	Geriatrics	Male	84	The Netherlands	Unknown	Married	No donation	Long illness	No	Cause of death is already known/ No questions for post mortem investigation	No	No	No	No	Yes	No	No	No	No	No	No	No	No	No	n/a	n/a	n/a	No	No	No	No	No	No	No	No	No	Yes	No	n/a	No	No	No	No	No	No	No	No	No	Yes
519	Cardiology	Male	61	The Netherlands	Unknown	Married	No donation	Sudden/ Unexpected	No	Cause of death is already known/ No questions for post mortem investigation	No	No	No	No	Yes	No	No	No	No	No	No	No	No	No	n/a	n/a	n/a	No	No	No	No	No	No	No	No	No	Yes	No	n/a	No	No	No	No	No	No	No	No	No	Yes
520	Psychiatry	Male	91	The Netherlands	Unknown	Not registred	No donation	Long illness	Yes	n/a	No	No	No	No	No	No	No	No	No	No	No	No	Yes	No	Family (incl. partner)	No	n/a	No	No	No	No	No	No	No	No	No	Yes	No	Unknown	No	No	No	No	No	No	No	No	No	No
521	Nephrology	Male	64	The Netherlands	Christian (Gereformeerd/ Hervormd)	Not/ Never married	No donation	Long illness	Yes	n/a	No	No	No	No	No	No	No	No	No	No	No	No	Yes	No	Family (incl. partner)	Yes	1+9	Yes	No	No	No	No	No	No	No	Yes	No	No	3+4	No	No	Yes	Yes	No	No	No	No	No	No
522	Plastic Surgery	Male	87	The Netherlands	None	Married	No donation	Sudden/ Unexpected	Yes	n/a	No	No	No	No	No	No	No	No	No	No	No	No	Yes	No	Family (incl. partner)	No	n/a	No	No	No	No	No	No	No	No	No	Yes	No	6+8	No	No	No	No	No	Yes	No	No	Yes	No
523	Intensive Care Unit	Male	77	The Netherlands	Unknown	Married	No donation	Sudden/ Unexpected	Yes	n/a	No	No	No	No	No	No	No	No	No	No	No	No	Yes	No	Partner	No	n/a	No	No	No	No	No	No	No	No	No	Yes	No	2+4	No	Yes	No	Yes	No	No	No	No	No	No
524	Intensive Care Unit	Female	46	The Netherlands	Christian (Catholic)	Married	No donation	Long illness	Yes	n/a	No	No	No	No	No	No	No	No	No	No	No	No	Yes	No	Partner	No	1+2	Yes	Yes	No	No	No	No	No	No	No	No	No	Takes too long	No	No	Yes	No	No	No	No	No	No	No
525	Neurosurgery	Male	71	The Netherlands	Unknown	Married	No donation	Sudden/ Unexpected	Yes	n/a	No	No	No	No	No	No	No	No	No	No	No	No	Yes	No	Family (incl. partner)	No	n/a	No	No	No	No	No	No	No	No	No	Yes	No	Cause of death already known	No	Yes	No	No	No	No	No	No	No	No
526	Oncology	Male	66	The Netherlands	None	Married	No donation	Long illness	Yes	n/a	No	No	No	No	No	No	No	No	No	No	No	No	Yes	No	Partner	No	n/a	No	No	No	No	No	No	No	No	No	Yes	No	Cause of death already known	No	Yes	No	No	No	No	No	No	No	No
527	Gastroenterology	Male	78	The Netherlands	Unknown	Married	No donation	Long illness	Yes	n/a	No	No	No	No	No	No	No	No	No	No	No	No	Yes	No	Family (incl. partner)	No	n/a	No	No	No	No	No	No	No	No	No	Yes	No	Cause of death already known	No	Yes	No	No	No	No	No	No	No	No
528	Geriatrics	Female	89	European (western)	Unknown	Not registred	No donation	Sudden/ Unexpected	Yes	n/a	No	No	No	No	No	No	No	No	No	No	No	No	Yes	No	Family (incl. partner)	No	n/a	No	No	No	No	No	No	No	No	No	Yes	No	Long sickbed, deceased has suffered enough	No	No	No	Yes	No	No	No	No	No	No
529	Intensive Care Unit	Male	81	The Netherlands	Unknown	Married	No donation	Sudden/ Unexpected	No	No family/ relatives (known or availible)	No	No	No	No	No	No	No	No	No	No	Yes	No	No	No	n/a	n/a	n/a	No	No	No	No	No	No	No	No	No	Yes	No	n/a	No	No	No	No	No	No	No	No	No	Yes
530	Emergency Room	Male	63	The Netherlands	Unknown	Partner (according to form and/or PDB)	Tissue donation	Sudden/ Unexpected	Yes	n/a	No	No	No	No	No	No	No	No	No	No	No	No	Yes	No	Partner	Yes	Cause of death?	Yes	No	No	No	No	No	No	No	No	No	No	n/a	No	No	No	No	No	No	No	No	No	Yes
531	Internal Medicine (other/ general)	Female	80	The Netherlands	Unknown	Widow(er)	No donation	Sudden/ Unexpected	Yes	n/a	No	No	No	No	No	No	No	No	No	No	No	No	Yes	No	Family (incl. partner)	Yes	1+8	Yes	No	No	No	No	No	No	Yes	No	No	No	n/a	No	No	No	No	No	No	No	No	No	Yes
532	Pulmonology	Male	61	Argentinia	Unknown	Not/ Never married	No donation	Long illness	Yes	n/a	No	No	No	No	No	No	No	No	No	No	No	No	Yes	No	Family (incl. partner)	No	n/a	No	No	No	No	No	No	No	No	No	Yes	No	2+4	No	Yes	No	Yes	No	No	No	No	No	No
533	ICCU	Female	38	France	Unknown	Not/ Never married	No donation	Sudden/ Unexpected	Yes	n/a	No	No	No	No	No	No	No	No	No	No	No	No	Yes	No	Family (incl. partner)	No	n/a	No	No	No	No	No	No	No	No	No	Yes	No	Cause of death already known	No	Yes	No	No	No	No	No	No	No	No
534	Emergency Room	Male	67	The Netherlands	Unknown	Married	No donation	Sudden/ Unexpected	Yes	n/a	No	No	No	No	No	No	No	No	No	No	No	No	Yes	No	Family (incl. partner)	Yes	Cause of death?	Yes	No	No	No	No	No	No	No	No	No	No	Doctor's decision (not requested)/ logistic limitation	No	No	No	No	No	No	No	Yes	No	No
535	Oncology	Female	65	The Netherlands	None	Married	No donation	Long illness	No	Long sickbed, autopsy too much to request	No	No	No	No	No	Yes	No	No	No	No	No	No	No	No	n/a	n/a	n/a	No	No	No	No	No	No	No	No	No	Yes	No	n/a	No	No	No	No	No	No	No	No	No	Yes
536	Intensive Care Unit	Male	67	The Netherlands	Unknown	Married	No donation	Sudden/ Unexpected	Yes	n/a	No	No	No	No	No	No	No	No	No	No	No	No	Yes	No	Partner	No	n/a	No	No	No	No	No	No	No	No	No	Yes	No	Cause of death already known	No	Yes	No	No	No	No	No	No	No	No
537	Intensive Care Unit	Male	61	Suriname	Christian (Catholic)	Married	No donation	Sudden/ Unexpected	Yes	n/a	No	No	No	No	No	No	No	No	No	No	No	No	Yes	No	Family (incl. partner)	No	n/a	No	No	No	No	No	No	No	No	No	Yes	No	Long sickbed, deceased has suffered enough	No	No	No	Yes	No	No	No	No	No	No
538	Emergency Room	Male	65	Unknown	Unknown	Not/ Never married	No donation	Sudden/ Unexpected	No	No family/ relatives (known or availible)	No	No	No	No	No	No	No	No	No	No	Yes	No	No	No	n/a	n/a	n/a	No	No	No	No	No	No	No	No	No	Yes	No	n/a	No	No	No	No	No	No	No	No	No	Yes
539	Geriatrics	Female	79	Suriname	Hindoism	Not/ Never married	No donation	Sudden/ Unexpected	Yes	n/a	No	No	No	No	No	No	No	No	No	No	No	No	Yes	No	Family (incl. partner)	No	n/a	No	No	No	No	No	No	No	No	No	Yes	No	8+9	No	No	No	No	No	No	No	Yes	Yes	No
540	Emergency Room	Male	45	The Netherlands	Unknown	Partner (according to form and/or PDB)	No donation	Sudden/ Unexpected	Yes	n/a	No	No	No	No	No	No	No	No	No	No	No	No	Yes	No	Partner	Yes	Cause of death?	Yes	No	No	No	No	No	No	No	No	No	No	n/a	No	No	No	No	No	No	No	No	No	Yes
541	Neurology	Male	61	Indonesia (Netherlands-India)	Unknown	Not registred	No donation	Long illness	No	Other	No	No	No	No	No	No	No	No	No	No	No	Yes	No	No	n/a	n/a	n/a	No	No	No	No	No	No	No	No	No	Yes	No	n/a	No	No	No	No	No	No	No	No	No	Yes
542	Intensive Care Unit	Male	70	The Netherlands	Unknown	Married	No donation	Long illness	Yes	n/a	No	No	No	No	No	No	No	No	No	No	No	No	Yes	No	Partner	No	n/a	No	No	No	No	No	No	No	No	No	Yes	No	2+8	No	Yes	No	No	No	No	No	No	Yes	No
543	Intensive Care Unit	Male	43	The Netherlands	Unknown	Partner (according to form and/or PDB)	Tissue and organ donation	Sudden/ Unexpected	No	Consent for donation/ science	Yes	No	No	No	No	No	No	No	No	No	No	No	No	No	n/a	n/a	n/a	No	No	No	No	No	No	No	No	No	Yes	No	n/a	No	No	No	No	No	No	No	No	No	Yes
544	Neurology	Male	83	The Netherlands	Unknown	Not/ Never married	No donation	Long illness	Yes	n/a	No	No	No	No	No	No	No	No	No	No	No	No	Yes	No	Family (incl. partner)	No	n/a	No	No	No	No	No	No	No	No	No	Yes	No	Scary/ macabre	No	No	No	No	No	No	Yes	No	No	No
545	Otolaryngology (ENT) (incl. surgery)	Male	59	The Netherlands	None	Married	No donation	Sudden/ Unexpected	Yes	n/a	No	No	No	No	No	No	No	No	No	No	No	No	Yes	No	Partner	No	n/a	No	No	No	No	No	No	No	No	No	Yes	No	2+8	No	Yes	No	No	No	No	No	No	Yes	No
546	Neurosurgery	Male	65	The Netherlands	Unknown	Married	No donation	Sudden/ Unexpected	No	10+11	No	No	No	No	No	No	No	No	No	Yes	No	Yes	No	No	n/a	n/a	n/a	No	No	No	No	No	No	No	No	No	Yes	No	n/a	No	No	No	No	No	No	No	No	No	Yes
547	Neurology	Male	53	The Netherlands	None	Married	Tissue donation	Long illness	Yes	n/a	No	No	No	No	No	No	No	No	No	No	No	No	Yes	No	Partner	Yes	2+3+8	No	Yes	Yes	No	No	No	No	Yes	No	No	No	Doctor's decision (not requested)/ logistic limitation	No	No	No	No	No	No	No	Yes	No	No
548	Intensive Care Unit	Male	55	The Netherlands	Unknown	Married	No donation	Sudden/ Unexpected	Yes	n/a	No	No	No	No	No	No	No	No	No	No	No	No	Yes	No	Partner	No	n/a	No	No	No	No	No	No	No	No	No	Yes	No	Cause of death already known	No	Yes	No	No	No	No	No	No	No	No
549	Intensive Care Unit	Female	80	The Netherlands	Unknown	Not registred	No donation	Long illness	No	Cause of death is already known/ No questions for post mortem investigation	No	No	No	No	Yes	No	No	No	No	No	No	No	No	No	n/a	n/a	n/a	No	No	No	No	No	No	No	No	No	Yes	No	n/a	No	No	No	No	No	No	No	No	No	Yes
550	Internal Medicine (other/ general)	Female	80	The Netherlands	Christian (Catholic)	Married	No donation	Long illness	Yes	n/a	No	No	No	No	No	No	No	No	No	No	No	No	Yes	No	Family (incl. partner)	No	n/a	No	No	No	No	No	No	No	No	No	Yes	No	Cause of death already known	No	Yes	No	No	No	No	No	No	No	No
551	Pulmonology	Female	83	The Netherlands	Christian (Gereformeerd/ Hervormd)	Widow(er)	No donation	Long illness	Yes	n/a	No	No	No	No	No	No	No	No	No	No	No	No	Yes	No	Family (incl. partner)	No	n/a	No	No	No	No	No	No	No	No	No	Yes	No	Long sickbed, deceased has suffered enough	No	No	No	Yes	No	No	No	No	No	No
552	Intensive Care Unit	Female	47	The Netherlands	None	Married	No donation	Long illness	Yes	n/a	No	No	No	No	No	No	No	No	No	No	No	No	Yes	No	Family (incl. partner)	No	n/a	No	No	No	No	No	No	No	No	No	Yes	No	Long sickbed, deceased has suffered enough	No	No	No	Yes	No	No	No	No	No	No
553	Neurology	Female	88	Suriname	Hindoism	Married	No donation	Sudden/ Unexpected	Yes	n/a	No	No	No	No	No	No	No	No	No	No	No	No	Yes	No	Family (incl. partner)	No	n/a	No	No	No	No	No	No	No	No	No	Yes	No	Religious/ philosophical motive	No	No	No	No	Yes	No	No	No	No	No
554	Oncology	Female	61	The Netherlands	Unknown	Divorced	No donation	Long illness	?	?	99999	99999	99999	99999	99999	99999	99999	99999	99999	99999	99999	99999	99999	Yes	Family (incl. partner)	?	?	99999	99999	99999	99999	99999	99999	99999	99999	99999	99999	Yes	?	99999	99999	99999	99999	99999	99999	99999	99999	99999	99999
555	Intensive Care Unit	Male	69	The Netherlands	None	Married	No donation	Long illness	Yes	n/a	No	No	No	No	No	No	No	No	No	No	No	No	Yes	No	Family (incl. partner)	Yes	1+2	Yes	Yes	No	No	No	No	No	No	No	No	No	Takes too long	No	No	Yes	No	No	No	No	No	No	No
556	Gastroenterology	Female	65	The Netherlands	Christian (Catholic)	Married	No donation	Long illness	No	Cause of death is already known/ No questions for post mortem investigation	No	No	No	No	Yes	No	No	No	No	No	No	No	No	No	n/a	n/a	n/a	No	No	No	No	No	No	No	No	No	Yes	No	n/a	No	No	No	No	No	No	No	No	No	Yes
557	Intensive Care Unit	Male	22	Unknown	Unknown	Not/ Never married	No donation	Sudden/ Unexpected	Yes	n/a	No	No	No	No	No	No	No	No	No	No	No	No	Yes	No	Family (incl. partner)	No	n/a	No	No	No	No	No	No	No	No	No	Yes	No	Takes too long	No	No	Yes	No	No	No	No	No	No	No
558	Internal Medicine (other/ general)	Male	89	The Netherlands	Unknown	Married	No donation	Sudden/ Unexpected	Yes	n/a	No	No	No	No	No	No	No	No	No	No	No	No	Yes	No	Family (incl. partner)	No	n/a	No	No	No	No	No	No	No	No	No	Yes	No	Cause of death already known	No	Yes	No	No	No	No	No	No	No	No
559	Pulmonology	Male	63	The Netherlands	Christian (Catholic)	Married	No donation	Long illness	Yes	n/a	No	No	No	No	No	No	No	No	No	No	No	No	Yes	No	Partner	Yes	1+2+3+4	Yes	Yes	Yes	Yes	No	No	No	No	No	No	No	Other	No	No	No	No	No	No	No	No	Yes	No
560	Intensive Care Unit	Female	43	The Netherlands	Unknown	Married	No donation	Sudden/ Unexpected	No	10+11	No	No	No	No	No	No	No	No	No	Yes	No	Yes	No	No	Family (incl. partner)	n/a	n/a	No	No	No	No	No	No	No	No	No	Yes	No	n/a	No	No	No	No	No	No	No	No	No	Yes
561	Haematolgy	Male	48	The Netherlands	Christian (other/ not otherwise specified)	Married	No donation	Long illness	?	?	99999	99999	99999	99999	99999	99999	99999	99999	99999	99999	99999	99999	99999	Yes	Partner	?	?	99999	99999	99999	99999	99999	99999	99999	99999	99999	99999	Yes	?	99999	99999	99999	99999	99999	99999	99999	99999	99999	99999
562	Intensive Care Unit	Female	47	The Netherlands	Unknown	Not/ Never married	No donation	Sudden/ Unexpected	Yes	n/a	No	No	No	No	No	No	No	No	No	No	No	No	Yes	No	Family (incl. partner)	No	n/a	No	No	No	No	No	No	No	No	No	Yes	No	Cause of death already known	No	Yes	No	No	No	No	No	No	No	No
563	Neurology	Female	80	The Netherlands	Unknown	Not/ Never married	No donation	Sudden/ Unexpected	Yes	n/a	No	No	No	No	No	No	No	No	No	No	No	No	Yes	No	Family (incl. partner)	No	n/a	No	No	No	No	No	No	No	No	No	Yes	No	Cause of death already known	No	Yes	No	No	No	No	No	No	No	No
564	Intensive Care Unit	Female	72	The Netherlands	Unknown	Partner (according to form and/or PDB)	Tissue and organ donation	Sudden/ Unexpected	No	1+5	Yes	No	No	No	Yes	No	No	No	No	No	No	No	No	No	Partner	n/a	n/a	No	No	No	No	No	No	No	No	No	Yes	No	n/a	No	No	No	No	No	No	No	No	No	Yes
565	Otolaryngology (ENT) (incl. surgery)	Female	78	The Netherlands	Unknown	Divorced	No donation	Long illness	No	No family/ relatives (known or availible)	No	No	No	No	No	No	No	No	No	No	Yes	No	No	No	n/a	n/a	n/a	No	No	No	No	No	No	No	No	No	Yes	No	n/a	No	No	No	No	No	No	No	No	No	Yes
566	ICCU	Male	83	The Netherlands	Unknown	Not/ Never married	No donation	Sudden/ Unexpected	Yes	n/a	No	No	No	No	No	No	No	No	No	No	No	No	Yes	No	Family (incl. partner)	No	n/a	No	No	No	No	No	No	No	No	No	Yes	No	Other	No	No	No	No	No	No	No	No	Yes	No
567	Thoraxsurgery (incl. Thorax IC)	Female	75	The Netherlands	Unknown	Married	No donation	Long illness	Yes	n/a	No	No	No	No	No	No	No	No	No	No	No	No	Yes	No	Partner	No	n/a	No	No	No	No	No	No	No	No	No	Yes	No	2+4	No	Yes	No	Yes	No	No	No	No	No	No
568	Oncology	Male	32	Turkey	Muslim	Married	No donation	Long illness	Yes	n/a	No	No	No	No	No	No	No	No	No	No	No	No	Yes	No	Partner	No	n/a	No	No	No	No	No	No	No	No	No	Yes	No	Long sickbed, deceased has suffered enough	No	No	No	Yes	No	No	No	No	No	No
569	Urology	Male	67	The Netherlands	None	Divorced	No donation	Long illness	Yes	n/a	No	No	No	No	No	No	No	No	No	No	No	No	Yes	No	Family (incl. partner)	Yes	1+4	Yes	No	No	Yes	No	No	No	No	No	No	No	Other	No	No	No	No	No	No	No	No	Yes	No
570	Intensive Care Unit	Female	60	The Netherlands	Christian (Catholic)	Married	No donation	Long illness	Yes	n/a	No	No	No	No	No	No	No	No	No	No	No	No	Yes	No	Partner	No	n/a	No	No	No	No	No	No	No	No	No	Yes	No	Other	No	No	No	No	No	No	No	No	Yes	No
571	Intensive Care Unit	Male	51	The Netherlands	None	Married	No donation	Long illness	Yes	n/a	No	No	No	No	No	No	No	No	No	No	No	No	Yes	No	Partner	No	n/a	No	No	No	No	No	No	No	No	No	Yes	No	Long sickbed, deceased has suffered enough	No	No	No	Yes	No	No	No	No	No	No
572	Surgery (general/ other)	Male	90	The Netherlands	None	Married	No donation	Long illness	No	5+6+7	No	No	No	No	Yes	Yes	Yes	No	No	No	No	No	No	No	n/a	n/a	n/a	No	No	No	No	No	No	No	No	No	Yes	No	n/a	No	No	No	No	No	No	No	No	No	Yes
573	Intensive Care Unit	Male	20	Unknown	Unknown	Not/ Never married	No donation	Sudden/ Unexpected	Yes	n/a	No	No	No	No	No	No	No	No	No	No	No	No	Yes	No	Family (incl. partner)	No	n/a	No	No	No	No	No	No	No	No	No	Yes	No	Other	No	No	No	No	No	No	No	No	Yes	No
574	ICCU	Male	84	Unknown	Unknown	Not/ Never married	No donation	Sudden/ Unexpected	Yes	n/a	No	No	No	No	No	No	No	No	No	No	No	No	Yes	No	Family (incl. partner)	No	n/a	No	No	No	No	No	No	No	No	No	Yes	No	Unknown	No	No	No	No	No	No	No	No	No	No
575	Intensive Care Unit	Male	73	The Netherlands	Unknown	Married	No donation	Long illness	Yes	n/a	No	No	No	No	No	No	No	No	No	No	No	No	Yes	No	Partner	No	n/a	No	No	No	No	No	No	No	No	No	Yes	No	?	No	No	No	No	No	No	No	No	No	No
576	ICCU	Male	66	Unknown	Unknown	Not registred	No donation	Sudden/ Unexpected	Yes	n/a	No	No	No	No	No	No	No	No	No	No	No	No	Yes	No	Partner	No	n/a	No	No	No	No	No	No	No	No	No	Yes	No	Cause of death already known	No	Yes	No	No	No	No	No	No	No	No
577	Onco-surgery	Female	88	The Netherlands	None	Widow(er)	No donation	Long illness	No	Cause of death is already known/ No questions for post mortem investigation	No	No	No	No	Yes	No	No	No	No	No	No	No	No	No	n/a	n/a	n/a	No	No	No	No	No	No	No	No	No	Yes	No	n/a	No	No	No	No	No	No	No	No	No	Yes
578	Intensive Care Unit	Female	72	The Netherlands	Unknown	Widow(er)	No donation	Long illness	Yes	n/a	No	No	No	No	No	No	No	No	No	No	No	No	Yes	No	Family (incl. partner)	No	n/a	No	No	No	No	No	No	No	No	No	Yes	No	n/a	No	No	No	No	No	No	No	No	No	No
579	Gynaecology	Female	65	The Netherlands	None	Not/ Never married	No donation	Long illness	No	Consent for donation/ science	Yes	No	No	No	No	No	No	No	No	No	No	No	No	No	n/a	n/a	n/a	No	No	No	No	No	No	No	No	No	Yes	No	n/a	No	No	No	No	No	No	No	No	No	Yes
580	Neurology	Female	35	Turkey	Muslim	Not registred	No donation	Sudden/ Unexpected	No	8+11	No	No	No	No	No	No	No	Yes	No	No	No	Yes	No	No	n/a	n/a	n/a	No	No	No	No	No	No	No	No	No	Yes	No	n/a	No	No	No	No	No	No	No	No	No	Yes
581	Oncology	Female	75	The Netherlands	None	Married	No donation	Long illness	Yes	n/a	No	No	No	No	No	No	No	No	No	No	No	No	Yes	No	Family (incl. partner)	No	n/a	No	No	No	No	No	No	No	No	No	Yes	No	Long sickbed, deceased has suffered enough	No	No	No	Yes	No	No	No	No	No	No
582	Nephrology	Male	63	The Netherlands	Unknown	Married	No donation	Long illness	Yes	n/a	No	No	No	No	No	No	No	No	No	No	No	No	Yes	No	Partner	No	n/a	No	No	No	No	No	No	No	No	No	Yes	No	2+6	No	Yes	No	No	No	Yes	No	No	No	No
583	Surgery (general/ other)	Female	78	The Netherlands	Christian (other/ not otherwise specified)	Divorced	No donation	Sudden/ Unexpected	Yes	n/a	No	No	No	No	No	No	No	No	No	No	No	No	Yes	No	Family (incl. partner)	No	n/a	No	No	No	No	No	No	No	No	No	Yes	No	Long sickbed, deceased has suffered enough	No	No	No	Yes	No	No	No	No	No	No
584	Intensive Care Unit	Female	45	The Netherlands	Unknown	Partner (according to form and/or PDB)	No donation	Sudden/ Unexpected	Yes	n/a	No	No	No	No	No	No	No	No	No	No	No	No	Yes	No	Partner	No	n/a	No	No	No	No	No	No	No	No	No	Yes	No	Cause of death already known	No	Yes	No	No	No	No	No	No	No	No
585	Surgery (general/ other)	Male	75	Marocco	Muslim	Married	No donation	Long illness	Yes	n/a	No	No	No	No	No	No	No	No	No	No	No	No	Yes	No	Family (incl. partner)	No	n/a	No	No	No	No	No	No	No	No	No	Yes	No	2+3+5	No	Yes	Yes	No	Yes	No	No	No	No	No
586	Surgery (general/ other)	Female	84	The Netherlands	Unknown	Married	No donation	Sudden/ Unexpected	Yes	n/a	No	No	No	No	No	No	No	No	No	No	No	No	Yes	No	Partner	No	n/a	No	No	No	No	No	No	No	No	No	Yes	No	Cause of death already known	No	Yes	No	No	No	No	No	No	No	No
587	Internal Medicine (other/ general)	Male	44	Suriname	Hindoism	Married	No donation	Sudden/ Unexpected	Yes	n/a	No	No	No	No	No	No	No	No	No	No	No	No	Yes	No	Family (incl. partner)	No	n/a	No	No	No	No	No	No	No	No	No	Yes	No	Religious/ philosophical motive	No	No	No	No	Yes	No	No	No	No	No
588	Intensive Care Unit	Male	73	The Netherlands	Unknown	Married	No donation	Sudden/ Unexpected	Yes	n/a	No	No	No	No	No	No	No	No	No	No	No	No	Yes	No	Family (incl. partner)	No	n/a	No	No	No	No	No	No	No	No	No	Yes	No	Mutilation of deceased's body	No	No	No	No	No	Yes	No	No	No	No
589	Haematolgy	Male	61	The Netherlands	Christian (Catholic)	Married	No donation	Long illness	Yes	n/a	No	No	No	No	No	No	No	No	No	No	No	No	Yes	No	Partner	No	n/a	No	No	No	No	No	No	No	No	No	Yes	No	Cause of death already known	No	Yes	No	No	No	No	No	No	No	No
590	Internal Medicine (other/ general)	Female	57	Cape Verde Islands	Unknown	Not/ Never married	No donation	Sudden/ Unexpected	Yes	n/a	No	No	No	No	No	No	No	No	No	No	No	No	Yes	No	Family (incl. partner)	No	n/a	No	No	No	No	No	No	No	No	No	Yes	No	Long sickbed, deceased has suffered enough	No	No	No	Yes	No	No	No	No	No	No
591	Intensive Care Unit	Male	62	The Netherlands	Christian (Catholic)	Married	No donation	Sudden/ Unexpected	Yes	n/a	No	No	No	No	No	No	No	No	No	No	No	No	Yes	No	Partner	Yes	1+8	Yes	No	No	No	No	No	No	Yes	No	No	No	n/a	No	No	No	No	No	No	No	No	No	Yes
592	Intensive Care Unit	Female	58	Marocco	Muslim	Divorced	No donation	Long illness	No	Expectation that relatives won't give permission	No	No	No	No	No	No	No	Yes	No	No	No	No	No	No	Family (incl. partner)	n/a	n/a	No	No	No	No	No	No	No	No	No	Yes	No	n/a	No	No	No	No	No	No	No	No	No	Yes
593	Geriatrics	Male	77	Cape Verde Islands	Unknown	Married	No donation	Long illness	No	Cause of death is already known/ No questions for post mortem investigation	No	No	No	No	Yes	No	No	No	No	No	No	No	No	No	n/a	n/a	n/a	No	No	No	No	No	No	No	No	No	Yes	No	n/a	No	No	No	No	No	No	No	No	No	Yes
594	Endocrinology	Male	64	The Netherlands	Unknown	Married	No donation	Long illness	Yes	n/a	No	No	No	No	No	No	No	No	No	No	No	No	Yes	No	Partner	No	n/a	No	No	No	No	No	No	No	No	No	Yes	No	Mutilation of deceased's body	No	No	No	No	No	Yes	No	No	No	No
595	Gastroenterology	Female	75	China	Unknown	Widow(er)	No donation	Long illness	No	Cause of death is already known/ No questions for post mortem investigation	No	No	No	No	Yes	No	No	No	No	No	No	No	No	No	Family (incl. partner)	n/a	n/a	No	No	No	No	No	No	No	No	No	Yes	No	n/a	No	No	No	No	No	No	No	No	No	Yes
596	Intensive Care Unit	Male	48	The Netherlands	Unknown	Not registred	No donation	Long illness	Yes	n/a	No	No	No	No	No	No	No	No	No	No	No	No	Yes	No	Family (incl. partner)	No	n/a	No	No	No	No	No	No	No	No	No	Yes	No	Cause of death already known	No	Yes	No	No	No	No	No	No	No	No
597	ICCU	Female	81	The Netherlands	Unknown	Widow(er)	No donation	Sudden/ Unexpected	Yes	n/a	No	No	No	No	No	No	No	No	No	No	No	No	Yes	No	Family (incl. partner)	No	n/a	No	No	No	No	No	No	No	No	No	Yes	No	Other	No	No	No	No	No	No	No	No	Yes	No
598	Neurology	Male	71	The Netherlands	Christian (Catholic)	Married	No donation	Long illness	Yes	n/a	No	No	No	No	No	No	No	No	No	No	No	No	Yes	No	Family (incl. partner)	No	n/a	No	No	No	No	No	No	No	No	No	Yes	No	Cause of death already known	No	Yes	No	No	No	No	No	No	No	No
599	Thoraxsurgery (incl. Thorax IC)	Male	49	The Netherlands	None	Not/ Never married	No donation	Sudden/ Unexpected	Yes	n/a	No	No	No	No	No	No	No	No	No	No	No	No	Yes	No	Family (incl. partner)	Yes	1+2	Yes	Yes	No	No	No	No	No	No	No	No	No	n/a	No	No	No	No	No	No	No	No	No	Yes
600	Gastroenterology	Male	58	The Netherlands	Unknown	Married	Tissue donation	Long illness	Yes	n/a	No	No	No	No	No	No	No	No	No	No	No	No	Yes	No	Family (incl. partner)	No	n/a	No	No	No	No	No	No	No	No	No	Yes	No	Cause of death already known	No	Yes	No	No	No	No	No	No	No	No
601	Gastroenterology	Female	55	The Netherlands	Christian (other/ not otherwise specified)	Married	No donation	Long illness	Yes	n/a	No	No	No	No	No	No	No	No	No	No	No	No	Yes	No	Partner	No	n/a	No	No	No	No	No	No	No	No	No	Yes	No	Long sickbed, deceased has suffered enough	No	No	No	Yes	No	No	No	No	No	No
602	Internal Medicine (other/ general)	Male	66	The Netherlands	Christian (other/ not otherwise specified)	Married	No donation	Long illness	Yes	n/a	No	No	No	No	No	No	No	No	No	No	No	No	Yes	No	Partner	No	n/a	No	No	No	No	No	No	No	No	No	Yes	No	Mutilation of deceased's body	No	No	No	No	No	Yes	No	No	No	No
603	Intensive Care Unit	Male	66	The Netherlands	Unknown	Not/ Never married	No donation	Sudden/ Unexpected	?	?	99999	99999	99999	99999	99999	99999	99999	99999	99999	99999	99999	99999	99999	Yes	Family (incl. partner)	?	?	99999	99999	99999	99999	99999	99999	99999	99999	99999	99999	Yes	?	99999	99999	99999	99999	99999	99999	99999	99999	99999	99999
604	Oncology	Male	59	The Netherlands	Christian (Protestant)	Married	No donation	Long illness	Yes	n/a	No	No	No	No	No	No	No	No	No	No	No	No	Yes	No	Partner	No	n/a	No	No	No	No	No	No	No	No	No	Yes	No	2+4	No	Yes	No	Yes	No	No	No	No	No	No
605	Neurology	Female	85	The Netherlands	Unknown	Partner (according to form and/or PDB)	No donation	Sudden/ Unexpected	No	Cause of death is already known/ No questions for post mortem investigation	No	No	No	No	Yes	No	No	No	No	No	No	No	No	No	Partner	n/a	n/a	No	No	No	No	No	No	No	No	No	Yes	No	n/a	No	No	No	No	No	No	No	No	No	Yes
606	Internal Medicine (other/ general)	Male	74	Marocco	Muslim	Married	No donation	Long illness	Yes	n/a	No	No	No	No	No	No	No	No	No	No	No	No	Yes	No	Non-family	No	n/a	No	No	No	No	No	No	No	No	No	Yes	No	5+6	No	No	No	No	Yes	Yes	No	No	No	No
607	Internal Medicine (other/ general)	Male	69	The Netherlands	Unknown	Divorced	No donation	Long illness	Yes	n/a	No	No	No	No	No	No	No	No	No	No	No	No	Yes	No	Family (incl. partner)	No	n/a	No	No	No	No	No	No	No	No	No	Yes	No	Other	No	No	No	No	No	No	No	No	Yes	No
608	Emergency Room	Male	92	Unknown	Unknown	Married	No donation	Sudden/ Unexpected	Yes	n/a	No	No	No	No	No	No	No	No	No	No	No	No	Yes	No	Partner	No	n/a	No	No	No	No	No	No	No	No	No	Yes	No	2+8	No	Yes	No	No	No	No	No	No	Yes	No
609	ICCU	Male	81	The Netherlands	Unknown	Married	No donation	Sudden/ Unexpected	Yes	n/a	No	No	No	No	No	No	No	No	No	No	No	No	Yes	No	Partner	No	n/a	No	No	No	No	No	No	No	No	No	Yes	No	Cause of death already known	No	Yes	No	No	No	No	No	No	No	No
610	Oncology	Male	46	The Netherlands	Unknown	Married	No donation	Long illness	Yes	n/a	No	No	No	No	No	No	No	No	No	No	No	No	Yes	No	Partner	No	n/a	No	No	No	No	No	No	No	No	No	Yes	No	Cause of death already known	No	Yes	No	No	No	No	No	No	No	No
611	Intensive Care Unit	Male	47	The Netherlands	Unknown	Not registred	No donation	Sudden/ Unexpected	Yes	n/a	No	No	No	No	No	No	No	No	No	No	No	No	Yes	No	Family (incl. partner)	No	n/a	No	No	No	No	No	No	No	No	No	Yes	No	Other	No	No	No	No	No	No	No	No	Yes	No
612	Haematolgy	Male	77	The Netherlands	None	Married	No donation	Long illness	Yes	n/a	No	No	No	No	No	No	No	No	No	No	No	No	Yes	No	Family (incl. partner)	No	n/a	No	No	No	No	No	No	No	No	No	Yes	No	2+4+6	No	Yes	No	Yes	No	Yes	No	No	No	No
613	Emergency Room	Male	64	European (western)	Unknown	Partner (according to form and/or PDB)	No donation	Sudden/ Unexpected	Yes	n/a	No	No	No	No	No	No	No	No	No	No	No	No	Yes	No	Partner	No	n/a	No	No	No	No	No	No	No	No	No	Yes	No	Other	No	No	No	No	No	No	No	No	Yes	No
614	Neurology	Female	80	The Netherlands	Unknown	Divorced	Tissue donation	Sudden/ Unexpected	Yes	n/a	No	No	No	No	No	No	No	No	No	No	No	No	Yes	No	Family (incl. partner)	No	n/a	No	No	No	No	No	No	No	No	No	Yes	No	Cause of death already known	No	Yes	No	No	No	No	No	No	No	No
615	Oncology	Female	64	The Netherlands	None	Married	No donation	Long illness	Yes	n/a	No	No	No	No	No	No	No	No	No	No	No	No	Yes	No	Partner	No	n/a	No	No	No	No	No	No	No	No	No	Yes	No	4+6	No	No	No	Yes	No	Yes	No	No	No	No
616	Neurology	Male	76	Turkey	Muslim	Married	No donation	Long illness	Yes	n/a	No	No	No	No	No	No	No	No	No	No	No	No	Yes	No	Partner	No	n/a	No	No	No	No	No	No	No	No	No	Yes	No	2+5	No	Yes	No	No	Yes	No	No	No	No	No
617	Neurology	Female	71	Indonesia (Netherlands-India)	Muslim	Not registred	No donation	Long illness	Yes	n/a	No	No	No	No	No	No	No	No	No	No	No	No	Yes	No	Family (incl. partner)	No	n/a	No	No	No	No	No	No	No	No	No	Yes	No	2+3	No	Yes	Yes	No	No	No	No	No	No	No
618	Internal Medicine (other/ general)	Female	94	The Netherlands	Unknown	Widow(er)	No donation	Long illness	Yes	n/a	No	No	No	No	No	No	No	No	No	No	No	No	Yes	No	Family (incl. partner)	No	n/a	No	No	No	No	No	No	No	No	No	Yes	No	2+8	No	Yes	No	No	No	No	No	No	Yes	No
619	Intensive Care Unit	Female	59	Curaçao	Unknown	Not/ Never married	No donation	Sudden/ Unexpected	Yes	n/a	No	No	No	No	No	No	No	No	No	No	No	No	Yes	No	Family (incl. partner)	No	n/a	No	No	No	No	No	No	No	No	No	Yes	No	Cause of death already known	No	Yes	No	No	No	No	No	No	No	No
620	Intensive Care Unit	Female	68	The Netherlands	Christian (Protestant)	Widow(er)	No donation	Sudden/ Unexpected	Yes	n/a	No	No	No	No	No	No	No	No	No	No	No	No	Yes	No	Family (incl. partner)	No	n/a	No	No	No	No	No	No	No	No	No	Yes	No	2+5+6	No	Yes	No	No	Yes	Yes	No	No	No	No
621	Thoraxsurgery (incl. Thorax IC)	Female	59	The Netherlands	None	Married	No donation	Long illness	Yes	n/a	No	No	No	No	No	No	No	No	No	No	No	No	Yes	No	Partner	No	n/a	No	No	No	No	No	No	No	No	No	Yes	No	4+6	No	No	No	Yes	No	Yes	No	No	No	No
622	ICCU	Male	73	The Netherlands	Unknown	Not/ Never married	No donation	Sudden/ Unexpected	Yes	n/a	No	No	No	No	No	No	No	No	No	No	No	No	Yes	No	Partner	No	n/a	No	No	No	No	No	No	No	No	No	Yes	No	2+6+7	No	Yes	No	No	No	Yes	Yes	No	No	No
623	Intensive Care Unit	Female	69	The Netherlands	Christian (Catholic)	Not/ Never married	No donation	Long illness	Yes	n/a	No	No	No	No	No	No	No	No	No	No	No	No	Yes	No	Family (incl. partner)	No	1+4	Yes	No	No	Yes	No	No	No	No	No	No	No	2+6	No	Yes	No	No	No	Yes	No	No	No	No
624	Neurosurgery	Male	59	Yugoslavia	Christian (Catholic)	Not/ Never married	No donation	Long illness	Yes	n/a	No	No	No	No	No	No	No	No	No	No	No	No	Yes	No	Family (incl. partner)	No	n/a	No	No	No	No	No	No	No	No	No	Yes	No	2+4	No	Yes	No	Yes	No	No	No	No	No	No
625	Cardiology	Male	79	The Netherlands	Unknown	Married	No donation	Long illness	Yes	n/a	No	No	No	No	No	No	No	No	No	No	No	No	Yes	No	Partner	No	n/a	No	No	No	No	No	No	No	No	No	Yes	No	2+8	No	Yes	No	No	No	No	No	No	Yes	No
626	Neurology	Female	65	The Netherlands	None	Married	No donation	Long illness	Yes	n/a	No	No	No	No	No	No	No	No	No	No	No	No	Yes	No	Partner	No	n/a	No	No	No	No	No	No	No	No	No	Yes	No	Cause of death already known	No	Yes	No	No	No	No	No	No	No	No
627	Intensive Care Unit	Male	78	The Netherlands	Unknown	Married	No donation	Sudden/ Unexpected	Yes	n/a	No	No	No	No	No	No	No	No	No	No	No	No	Yes	No	Partner	No	n/a	No	No	No	No	No	No	No	No	No	Yes	No	2+4	No	Yes	No	Yes	No	No	No	No	No	No
628	Neurology	Male	79	The Netherlands	None	Married	No donation	Sudden/ Unexpected	Yes	n/a	No	No	No	No	No	No	No	No	No	No	No	No	Yes	No	Family (incl. partner)	No	Unknown	No	No	No	No	No	No	No	No	No	No	No	2+6	No	Yes	No	No	No	Yes	No	No	No	No
629	Intensive Care Unit	Male	60	Cape Verde Islands	Unknown	Not/ Never married	No donation	Sudden/ Unexpected	No	Cause of death is already known/ No questions for post mortem investigation	No	No	No	No	Yes	No	No	No	No	No	No	No	No	No	n/a	n/a	n/a	No	No	No	No	No	No	No	No	No	Yes	No	n/a	No	No	No	No	No	No	No	No	No	Yes
630	Haematolgy	Male	68	The Netherlands	Unknown	Married	No donation	Long illness	Yes	n/a	No	No	No	No	No	No	No	No	No	No	No	No	Yes	No	Partner	No	n/a	No	No	No	No	No	No	No	No	No	Yes	No	2+8	No	Yes	No	No	No	No	No	No	Yes	No
631	Surgery (general/ other)	Female	74	The Netherlands	Unknown	Widow(er)	No donation	Long illness	Yes	n/a	No	No	No	No	No	No	No	No	No	No	No	No	Yes	No	Family (incl. partner)	No	n/a	No	No	No	No	No	No	No	No	No	Yes	No	Cause of death already known	No	Yes	No	No	No	No	No	No	No	No
632	Intensive Care Unit	Male	79	The Netherlands	Unknown	Not registred	Tissue donation	Sudden/ Unexpected	Yes	n/a	No	No	No	No	No	No	No	No	No	No	No	No	Yes	No	Family (incl. partner)	No	n/a	No	No	No	No	No	No	No	No	No	Yes	No	Cause of death already known	No	Yes	No	No	No	No	No	No	No	No
633	Geriatrics	Male	83	The Netherlands	Unknown	Married	No donation	Sudden/ Unexpected	Yes	n/a	No	No	No	No	No	No	No	No	No	No	No	No	Yes	No	Family (incl. partner)	No	n/a	No	No	No	No	No	No	No	No	No	Yes	No	Cause of death already known	No	Yes	No	No	No	No	No	No	No	No
634	Neurology	Female	77	The Netherlands	Unknown	Not registred	No donation	Sudden/ Unexpected	No	5+12	No	No	No	No	Yes	No	No	No	No	No	Yes	No	No	No	n/a	n/a	n/a	No	No	No	No	No	No	No	No	No	Yes	No	n/a	No	No	No	No	No	No	No	No	No	Yes
635	Internal Medicine (other/ general)	Male	80	The Netherlands	Unknown	Not/ Never married	No donation	Sudden/ Unexpected	Yes	n/a	No	No	No	No	No	No	No	No	No	No	No	No	Yes	No	Non-family	No	n/a	No	No	No	No	No	No	No	No	No	Yes	No	Cause of death already known	No	Yes	No	No	No	No	No	No	No	No
636	ICCU	Female	72	The Netherlands	Unknown	Partner (according to form and/or PDB)	No donation	Sudden/ Unexpected	Yes	n/a	No	No	No	No	No	No	No	No	No	No	No	No	Yes	No	Partner	No	n/a	No	No	No	No	No	No	No	No	No	Yes	No	5+6	No	No	No	No	Yes	Yes	No	No	No	No
637	Pulmonology	Female	44	The Netherlands	Unknown	Married	Tissue donation	Long illness	Yes	n/a	No	No	No	No	No	No	No	No	No	No	No	No	Yes	No	Partner	Yes	Presence of other deseases?	No	No	Yes	No	No	No	No	No	No	No	No	Doctor's decision (not requested)/ logistic limitation	No	No	No	No	No	No	No	Yes	No	No
638	Intensive Care Unit	Male	77	The Netherlands	None	Married	No donation	Sudden/ Unexpected	Yes	n/a	No	No	No	No	No	No	No	No	No	No	No	No	Yes	No	Family (incl. partner)	No	n/a	No	No	No	No	No	No	No	No	No	Yes	No	Other	No	No	No	No	No	No	No	No	Yes	No
639	Internal Medicine (other/ general)	Male	63	The Netherlands	Unknown	Married	No donation	Long illness	Yes	n/a	No	No	No	No	No	No	No	No	No	No	No	No	Yes	No	Partner	No	n/a	No	No	No	No	No	No	No	No	No	Yes	No	Long sickbed, deceased has suffered enough	No	No	No	Yes	No	No	No	No	No	No
640	Intensive Care Unit	Female	59	European (western)	Unknown	Married	No donation	Long illness	Yes	n/a	No	No	No	No	No	No	No	No	No	No	No	No	Yes	No	Family (incl. partner)	Yes	Contribute to (MIA-) research and/ or doctor's medical knowledge	No	No	No	No	No	No	No	Yes	No	No	No	n/a	No	No	No	No	No	No	No	No	No	Yes
641	ICCU	Female	48	The Netherlands	Christian (Gereformeerd/ Hervormd)	Married	No donation	Sudden/ Unexpected	Yes	n/a	No	No	No	No	No	No	No	No	No	No	No	No	Yes	No	Family (incl. partner)	No	n/a	No	No	No	No	No	No	No	No	No	Yes	No	Long sickbed, deceased has suffered enough	No	No	No	Yes	No	No	No	No	No	No
642	Oncology	Male	86	The Netherlands	Unknown	Married	No donation	Long illness	Yes	n/a	No	No	No	No	No	No	No	No	No	No	No	No	Yes	No	Partner	No	n/a	No	No	No	No	No	No	No	No	No	Yes	No	Long sickbed, deceased has suffered enough	No	No	No	Yes	No	No	No	No	No	No
643	Neurology	Female	75	Croatia	None	Married	No donation	Sudden/ Unexpected	No	8+12	No	No	No	No	No	No	No	Yes	No	No	Yes	No	No	No	Family (incl. partner)	n/a	n/a	No	No	No	No	No	No	No	No	No	Yes	No	n/a	No	No	No	No	No	No	No	No	No	Yes
644	Haematolgy	Female	60	The Netherlands	Christian (Catholic)	Married	No donation	Long illness	Yes	n/a	No	No	No	No	No	No	No	No	No	No	No	No	Yes	No	Partner	Yes	1+2+3+8	Yes	Yes	Yes	No	No	No	No	Yes	No	No	No	n/a	No	No	No	No	No	No	No	No	No	Yes
645	Thoraxsurgery (incl. Thorax IC)	Female	81	Egypt	Unknown	Widow(er)	No donation	Long illness	Yes	n/a	No	No	No	No	No	No	No	No	No	No	No	No	Yes	No	Family (incl. partner)	No	n/a	No	No	No	No	No	No	No	No	No	Yes	No	Other	No	No	No	No	No	No	No	No	Yes	No
646	Emergency Room	Female	87	The Netherlands	Unknown	Married	No donation	Sudden/ Unexpected	Yes	n/a	No	No	No	No	No	No	No	No	No	No	No	No	Yes	No	Family (incl. partner)	No	n/a	No	No	No	No	No	No	No	No	No	Yes	No	2+6	No	Yes	No	No	No	Yes	No	No	No	No
647	Neurology	Female	84	Belgium	Unknown	Not/ Never married	No donation	Sudden/ Unexpected	Yes	n/a	No	No	No	No	No	No	No	No	No	No	No	No	Yes	No	Family (incl. partner)	No	n/a	No	No	No	No	No	No	No	No	No	Yes	No	Cause of death already known	No	Yes	No	No	No	No	No	No	No	No
648	Oncology	Female	65	The Netherlands	Christian (Gereformeerd/ Hervormd)	Not/ Never married	No donation	Long illness	No	No family/ relatives (known or availible)	No	No	No	No	No	No	No	No	No	No	Yes	No	No	No	n/a	n/a	n/a	No	No	No	No	No	No	No	No	No	Yes	No	n/a	No	No	No	No	No	No	No	No	No	Yes
649	ICCU	Male	73	The Netherlands	Unknown	Not registred	No donation	Long illness	Yes	n/a	No	No	No	No	No	No	No	No	No	No	No	No	Yes	No	Family (incl. partner)	No	n/a	No	No	No	No	No	No	No	No	No	Yes	No	2+6+7	No	Yes	No	No	No	Yes	Yes	No	No	No
650	Emergency Room	Male	56	European (western)	Unknown	Not/ Never married	Tissue donation	Sudden/ Unexpected	No	Cause of death is already known/ No questions for post mortem investigation	No	No	No	No	Yes	No	No	No	No	No	No	No	No	No	n/a	n/a	n/a	No	No	No	No	No	No	No	No	No	Yes	No	n/a	No	No	No	No	No	No	No	No	No	Yes
651	Surgery (general/ other)	Female	84	The Netherlands	Unknown	Not/ Never married	No donation	Sudden/ Unexpected	Yes	n/a	No	No	No	No	No	No	No	No	No	No	No	No	Yes	No	Family (incl. partner)	No	n/a	No	No	No	No	No	No	No	No	No	Yes	No	Cause of death already known	No	Yes	No	No	No	No	No	No	No	No
652	Surgery (general/ other)	Female	75	The Netherlands	Unknown	Widow(er)	No donation	Long illness	No	Cause of death is already known/ No questions for post mortem investigation	No	No	No	No	Yes	No	No	No	No	No	No	No	No	No	Family (incl. partner)	n/a	n/a	No	No	No	No	No	No	No	No	No	Yes	No	n/a	No	No	No	No	No	No	No	No	No	Yes
653	Emergency Room	Male	59	The Netherlands	Unknown	Married	No donation	Sudden/ Unexpected	Yes	n/a	No	No	No	No	No	No	No	No	No	No	No	No	Yes	No	Partner	No	n/a	No	No	No	No	No	No	No	No	No	Yes	No	Mutilation of deceased's body	No	No	No	No	No	Yes	No	No	No	No
654	ICCU	Female	71	The Netherlands	Unknown	Not/ Never married	No donation	Sudden/ Unexpected	Yes	n/a	No	No	No	No	No	No	No	No	No	No	No	No	Yes	No	Family (incl. partner)	No	n/a	No	No	No	No	No	No	No	No	No	Yes	No	2+6	No	Yes	No	No	No	Yes	No	No	No	No
655	ICCU	Male	69	The Netherlands	Unknown	Not/ Never married	No donation	Long illness	Yes	n/a	No	No	No	No	No	No	No	No	No	No	No	No	Yes	No	Family (incl. partner)	No	n/a	No	No	No	No	No	No	No	No	No	Yes	No	2+4	No	Yes	No	Yes	No	No	No	No	No	No
656	Geriatrics	Male	87	The Netherlands	Unknown	Married	No donation	Long illness	Yes	n/a	No	No	No	No	No	No	No	No	No	No	No	No	Yes	No	Partner	No	2+3	No	Yes	Yes	No	No	No	No	No	No	No	No	2+4+6	No	Yes	No	Yes	No	Yes	No	No	No	No
657	Emergency Room	Male	50	The Netherlands	Unknown	Married	Tissue donation	Sudden/ Unexpected	Yes	n/a	No	No	No	No	No	No	No	No	No	No	No	No	Yes	No	Family (incl. partner)	No	n/a	No	No	No	No	No	No	No	No	No	Yes	No	2+8	No	Yes	No	No	No	No	No	No	Yes	No
658	Oncology	Female	49	The Netherlands	None	Married	No donation	Sudden/ Unexpected	Yes	n/a	No	No	No	No	No	No	No	No	No	No	No	No	Yes	No	Partner	Yes	Cause of death?	Yes	No	No	No	No	No	No	No	No	No	No	Doctor's decision (not requested)/ logistic limitation	No	No	No	No	No	No	No	Yes	No	No
659	Intensive Care Unit	Female	76	The Netherlands	Christian (Catholic)	Not registred	No donation	Long illness	Yes	n/a	No	No	No	No	No	No	No	No	No	No	No	No	Yes	No	Family (incl. partner)	No	n/a	No	No	No	No	No	No	No	No	No	Yes	No	Cause of death already known	No	Yes	No	No	No	No	No	No	No	No
660	Surgery (general/ other)	Female	66	The Netherlands	Unknown	Married	No donation	Sudden/ Unexpected	Yes	n/a	No	No	No	No	No	No	No	No	No	No	No	No	Yes	No	Partner	No	Cause of death?	Yes	No	No	No	No	No	No	No	No	No	No	4+6	No	No	No	Yes	No	Yes	No	No	No	No
661	Intensive Care Unit	Male	76	Spain	Unknown	Married	No donation	Long illness	Yes	n/a	No	No	No	No	No	No	No	No	No	No	No	No	Yes	No	Family (incl. partner)	Yes	1+3	Yes	No	Yes	No	No	No	No	No	No	No	No	3+9	No	No	Yes	No	No	No	No	Yes	No	No
662	Surgery (general/ other)	Male	68	Aruba	Unknown	Not/ Never married	No donation	Long illness	No	7+8	No	No	No	No	No	No	Yes	Yes	No	No	No	No	No	No	Family (incl. partner)	n/a	n/a	No	No	No	No	No	No	No	No	No	Yes	No	n/a	No	No	No	No	No	No	No	No	No	Yes
663	Neurosurgery	Male	55	The Netherlands	Christian (Protestant)	Married	No donation	Sudden/ Unexpected	Yes	n/a	No	No	No	No	No	No	No	No	No	No	No	No	Yes	No	Partner	No	n/a	No	No	No	No	No	No	No	No	No	Yes	No	2+4	No	Yes	No	Yes	No	No	No	No	No	No
664	Emergency Room	Female	70	The Netherlands	Unknown	Married	No donation	Sudden/ Unexpected	No	Cause of death is already known/ No questions for post mortem investigation	No	No	No	No	Yes	No	No	No	No	No	No	No	No	No	Family (incl. partner)	n/a	n/a	No	No	No	No	No	No	No	No	No	Yes	No	n/a	No	No	No	No	No	No	No	No	No	Yes
665	Internal Medicine (other/ general)	Female	65	Suriname	Christian (Gereformeerd/ Hervormd)	Married	No donation	Long illness	Yes	n/a	No	No	No	No	No	No	No	No	No	No	No	No	Yes	No	Partner	Yes	1+2	Yes	Yes	No	No	No	No	No	No	No	No	No	Doctor's decision (not requested)/ logistic limitation	No	No	No	No	No	No	No	Yes	No	No
666	Emergency Room	Male	63	The Netherlands	Unknown	Married	No donation	Long illness	Yes	n/a	No	No	No	No	No	No	No	No	No	No	No	No	Yes	No	Partner	No	Cause of death?	Yes	No	No	No	No	No	No	No	No	No	No	Long sickbed, deceased has suffered enough	No	No	No	Yes	No	No	No	No	No	No
667	Surgery (general/ other)	Female	72	The Netherlands	Unknown	Married	No donation	Long illness	Yes	n/a	No	No	No	No	No	No	No	No	No	No	No	No	Yes	No	Partner	No	n/a	No	No	No	No	No	No	No	No	No	Yes	No	2+4	No	Yes	No	Yes	No	No	No	No	No	No
668	ICCU	Male	74	The Netherlands	Unknown	Married	No donation	Sudden/ Unexpected	Yes	n/a	No	No	No	No	No	No	No	No	No	No	No	No	Yes	No	Partner	No	n/a	No	No	No	No	No	No	No	No	No	Yes	No	Cause of death already known	No	Yes	No	No	No	No	No	No	No	No
669	Intensive Care Unit	Female	58	The Netherlands	None	Married	No donation	Sudden/ Unexpected	Yes	n/a	No	No	No	No	No	No	No	No	No	No	No	No	Yes	No	Family (incl. partner)	No	n/a	No	No	No	No	No	No	No	No	No	Yes	No	Unknown	No	No	No	No	No	No	No	No	No	No
670	Emergency Room	Female	62	The Netherlands	Unknown	Not registred	No donation	Sudden/ Unexpected	Yes	n/a	No	No	No	No	No	No	No	No	No	No	No	No	Yes	No	Family (incl. partner)	No	n/a	No	No	No	No	No	No	No	No	No	Yes	No	Mutilation of deceased's body	No	No	No	No	No	Yes	No	No	No	No
671	Intensive Care Unit	Female	66	The Netherlands	Unknown	Married	No donation	Long illness	Yes	n/a	No	No	No	No	No	No	No	No	No	No	No	No	Yes	No	Partner	Yes	1+2	Yes	Yes	No	No	No	No	No	No	No	No	No	n/a	No	No	No	No	No	No	No	No	No	Yes
672	Intensive Care Unit	Male	64	European (western)	Unknown	Married	Organ donation	Sudden/ Unexpected	No	Consent for donation/ science	Yes	No	No	No	No	No	No	No	No	No	No	No	No	No	Family (incl. partner)	n/a	n/a	No	No	No	No	No	No	No	No	No	Yes	No	n/a	No	No	No	No	No	No	No	No	No	Yes
673	Oncology	Male	68	The Netherlands	None	Married	No donation	Long illness	Yes	n/a	No	No	No	No	No	No	No	No	No	No	No	No	Yes	No	Partner	No	n/a	No	No	No	No	No	No	No	No	No	Yes	No	Long sickbed, deceased has suffered enough	No	No	No	Yes	No	No	No	No	No	No
674	Intensive Care Unit	Male	57	Curaçao	Christian (Catholic)	Partner (according to form and/or PDB)	No donation	Long illness	Yes	n/a	No	No	No	No	No	No	No	No	No	No	No	No	Yes	No	Partner	No	n/a	No	No	No	No	No	No	No	No	No	Yes	No	5+8+9	No	No	No	No	Yes	No	No	Yes	Yes	No
675	Otolaryngology (ENT) (incl. surgery)	Male	82	The Netherlands	None	Married	No donation	Long illness	Yes	n/a	No	No	No	No	No	No	No	No	No	No	No	No	Yes	No	Partner	No	n/a	No	No	No	No	No	No	No	No	No	Yes	No	Long sickbed, deceased has suffered enough	No	No	No	Yes	No	No	No	No	No	No
676	Thoraxsurgery (incl. Thorax IC)	Male	61	The Netherlands	Christian (Catholic)	Married	No donation	Sudden/ Unexpected	Yes	n/a	No	No	No	No	No	No	No	No	No	No	No	No	Yes	No	Partner	Yes	1+3	Yes	No	Yes	No	No	No	No	No	No	No	No	Doctor's decision (not requested)/ logistic limitation	No	No	No	No	No	No	No	Yes	No	No
677	Intensive Care Unit	Male	52	The Netherlands	Unknown	Married	No donation	Long illness	Yes	n/a	No	No	No	No	No	No	No	No	No	No	No	No	Yes	No	Family (incl. partner)	No	n/a	No	No	No	No	No	No	No	No	No	Yes	No	Cause of death already known	No	Yes	No	No	No	No	No	No	No	No
678	Emergency Room	Male	23	European (western)	Unknown	Not registred	Tissue donation	Sudden/ Unexpected	Yes	n/a	No	No	No	No	No	No	No	No	No	No	No	No	Yes	No	Family (incl. partner)	No	n/a	No	No	No	No	No	No	No	No	No	Yes	No	Other	No	No	No	No	No	No	No	No	Yes	No
679	Intensive Care Unit	Female	39	Bosnia	Unknown	Partner (according to form and/or PDB)	?	Long illness	Yes	n/a	No	No	No	No	No	No	No	No	No	No	No	No	Yes	No	Family (incl. partner)	Yes	Cause of death?	Yes	No	No	No	No	No	No	No	No	No	No	Other	No	No	No	No	No	No	No	No	Yes	No
680	Intensive Care Unit	Female	61	The Netherlands	Unknown	Married	No donation	Long illness	Yes	n/a	No	No	No	No	No	No	No	No	No	No	No	No	Yes	No	Partner	No	n/a	No	No	No	No	No	No	No	No	No	Yes	No	9+91	No	No	No	No	No	No	No	Yes	No	No
681	ICCU	Male	63	The Netherlands	Unknown	Not/ Never married	No donation	Sudden/ Unexpected	Yes	n/a	No	No	No	No	No	No	No	No	No	No	No	No	Yes	No	Family (incl. partner)	No	n/a	No	No	No	No	No	No	No	No	No	Yes	No	Cause of death already known	No	Yes	No	No	No	No	No	No	No	No
682	Oncology	Female	74	The Netherlands	Unknown	Married	No donation	Long illness	Yes	n/a	No	No	No	No	No	No	No	No	No	No	No	No	Yes	No	Family (incl. partner)	No	Contribute to (MIA-) research and/ or doctor's medical knowledge	No	No	No	No	No	No	No	Yes	No	No	No	Long sickbed, deceased has suffered enough	No	No	No	Yes	No	No	No	No	No	No
683	Internal Medicine (other/ general)	Female	75	Suriname	Unknown	Not registred	No donation	Long illness	Yes	n/a	No	No	No	No	No	No	No	No	No	No	No	No	Yes	No	Family (incl. partner)	No	n/a	No	No	No	No	No	No	No	No	No	Yes	No	Long sickbed, deceased has suffered enough	No	No	No	Yes	No	No	No	No	No	No
684	Neurosurgery	Male	80	The Netherlands	Unknown	Not registred	No donation	Sudden/ Unexpected	Yes	n/a	No	No	No	No	No	No	No	No	No	No	No	No	Yes	No	Family (incl. partner)	No	n/a	No	No	No	No	No	No	No	No	No	Yes	No	Cause of death already known	No	Yes	No	No	No	No	No	No	No	No
685	ICCU	Male	82	The Netherlands	Unknown	Married	No donation	Sudden/ Unexpected	Yes	n/a	No	No	No	No	No	No	No	No	No	No	No	No	Yes	No	Partner	No	n/a	No	No	No	No	No	No	No	No	No	Yes	No	Cause of death already known	No	Yes	No	No	No	No	No	No	No	No
686	Emergency Room	Male	49	The Netherlands	Unknown	Married	No donation	Sudden/ Unexpected	Yes	n/a	No	No	No	No	No	No	No	No	No	No	No	No	Yes	No	Partner	Yes	1+2+5	Yes	Yes	No	No	Yes	No	No	No	No	No	No	n/a	No	No	No	No	No	No	No	No	No	Yes
687	Thoraxsurgery (incl. Thorax IC)	Female	46	The Netherlands	Unknown	Partner (according to form and/or PDB)	Organ donation	Sudden/ Unexpected	Yes	n/a	No	No	No	No	No	No	No	No	No	No	No	No	Yes	No	Partner	Yes	1+2+5	Yes	Yes	No	No	Yes	No	No	No	No	No	No	Donation/ science	Yes	No	No	No	No	No	No	No	No	No
688	Intensive Care Unit	Male	77	The Netherlands	Christian (Gereformeerd/ Hervormd)	Married	No donation	Long illness	Yes	n/a	No	No	No	No	No	No	No	No	No	No	No	No	Yes	No	Partner	No	n/a	No	No	No	No	No	No	No	No	No	Yes	No	2+4	No	Yes	No	Yes	No	No	No	No	No	No
689	Urology	Male	69	Suriname	Unknown	Divorced	No donation	Sudden/ Unexpected	Yes	n/a	No	No	No	No	No	No	No	No	No	No	No	No	Yes	No	Family (incl. partner)	No	n/a	No	No	No	No	No	No	No	No	No	Yes	No	Cause of death already known	No	Yes	No	No	No	No	No	No	No	No
690	Neurology	Female	71	The Netherlands	Unknown	Not registred	No donation	Sudden/ Unexpected	Yes	n/a	No	No	No	No	No	No	No	No	No	No	No	No	Yes	No	Family (incl. partner)	Yes	1+2+4+8	Yes	Yes	No	Yes	No	No	No	Yes	No	No	No	n/a	No	No	No	No	No	No	No	No	No	Yes
691	Oncology	Female	46	The Netherlands	None	Married	No donation	Long illness	Yes	n/a	No	No	No	No	No	No	No	No	No	No	No	No	Yes	No	Partner	No	On doctor's request	No	No	No	Yes	No	No	No	No	No	No	No	Long sickbed, deceased has suffered enough	No	No	No	Yes	No	No	No	No	No	No
692	Geriatrics	Female	54	Suriname	Unknown	Married	No donation	Long illness	Yes	n/a	No	No	No	No	No	No	No	No	No	No	No	No	Yes	No	Partner	No	n/a	No	No	No	No	No	No	No	No	No	Yes	No	Long sickbed, deceased has suffered enough	No	No	No	Yes	No	No	No	No	No	No
693	ICCU	Male	71	Suriname	Unknown	Partner (according to form and/or PDB)	No donation	Sudden/ Unexpected	Yes	n/a	No	No	No	No	No	No	No	No	No	No	No	No	Yes	No	Partner	No	n/a	No	No	No	No	No	No	No	No	No	Yes	No	Cause of death already known	No	Yes	No	No	No	No	No	No	No	No
694	ICCU	Male	59	The Netherlands	Unknown	Not/ Never married	No donation	Long illness	Yes	n/a	No	No	No	No	No	No	No	No	No	No	No	No	Yes	No	Family (incl. partner)	No	n/a	No	No	No	No	No	No	No	No	No	Yes	No	Cause of death already known	No	Yes	No	No	No	No	No	No	No	No
695	Onco-surgery	Male	76	Indonesia (Netherlands-India)	Christian (Catholic)	Married	No donation	Sudden/ Unexpected	Yes	n/a	No	No	No	No	No	No	No	No	No	No	No	No	Yes	No	Family (incl. partner)	Yes	Cause of death?	Yes	No	No	No	No	No	No	No	No	No	No	n/a	No	No	No	No	No	No	No	No	No	Yes
696	ICCU	Male	69	The Netherlands	Unknown	Married	No donation	Long illness	Yes	n/a	No	No	No	No	No	No	No	No	No	No	No	No	Yes	No	Family (incl. partner)	No	n/a	No	No	No	No	No	No	No	No	No	Yes	No	Long sickbed, deceased has suffered enough	No	No	No	Yes	No	No	No	No	No	No
697	ICCU	Female	82	The Netherlands	Unknown	Partner (according to form and/or PDB)	Tissue donation	Sudden/ Unexpected	Yes	n/a	No	No	No	No	No	No	No	No	No	No	No	No	Yes	No	Family (incl. partner)	Yes	8+9	No	No	No	No	No	No	No	Yes	Yes	No	No	n/a	No	No	No	No	No	No	No	No	No	Yes
698	Intensive Care Unit	Female	21	European (western)	Unknown	Not/ Never married	Tissue and organ donation	Sudden/ Unexpected	No	Consent for donation/ science	Yes	No	No	No	No	No	No	No	No	No	No	No	No	No	n/a	n/a	n/a	No	No	No	No	No	No	No	No	No	Yes	No	n/a	No	No	No	No	No	No	No	No	No	Yes
699	Oncology	Male	48	Algeria	Muslim	Divorced	No donation	Long illness	Yes	n/a	No	No	No	No	No	No	No	No	No	No	No	No	Yes	No	Family (incl. partner)	No	n/a	No	No	No	No	No	No	No	No	No	Yes	No	2+5	No	Yes	No	No	Yes	No	No	No	No	No
700	Onco-surgery	Male	73	The Netherlands	Unknown	Married	No donation	Sudden/ Unexpected	Yes	n/a	No	No	No	No	No	No	No	No	No	No	No	No	Yes	No	Family (incl. partner)	No	n/a	No	No	No	No	No	No	No	No	No	Yes	No	5+6	No	No	No	No	Yes	Yes	No	No	No	No
701	Intensive Care Unit	Female	70	The Netherlands	Unknown	Married	Tissue donation	Sudden/ Unexpected	No	5+8	No	No	No	No	Yes	No	No	Yes	No	No	No	No	No	No	Partner	n/a	n/a	No	No	No	No	No	No	No	No	No	Yes	No	n/a	No	No	No	No	No	No	No	No	No	Yes
702	Pulmonology	Male	75	The Netherlands	Christian (Gereformeerd/ Hervormd)	Not registred	No donation	Sudden/ Unexpected	Yes	n/a	No	No	No	No	No	No	No	No	No	No	No	No	Yes	No	Family (incl. partner)	No	n/a	No	No	No	No	No	No	No	No	No	Yes	No	1+8	Yes	No	No	No	No	No	No	No	Yes	No
703	Oncology	Male	72	The Netherlands	Unknown	Married	No donation	Long illness	Yes	n/a	No	No	No	No	No	No	No	No	No	No	No	No	Yes	No	Family (incl. partner)	No	2+3	No	Yes	Yes	No	No	No	No	No	No	No	No	2+4	No	Yes	No	Yes	No	No	No	No	No	No
704	Thoraxsurgery (incl. Thorax IC)	Male	76	Suriname	Unknown	Married	No donation	Sudden/ Unexpected	Yes	n/a	No	No	No	No	No	No	No	No	No	No	No	No	Yes	No	Family (incl. partner)	No	2+5	No	Yes	No	No	Yes	No	No	No	No	No	No	Unknown	No	No	No	No	No	No	No	No	No	No
705	ICCU	Female	81	The Netherlands	Unknown	Not/ Never married	No donation	Sudden/ Unexpected	Yes	n/a	No	No	No	No	No	No	No	No	No	No	No	No	Yes	No	Family (incl. partner)	No	n/a	No	No	No	No	No	No	No	No	No	Yes	No	6+7	No	No	No	No	No	Yes	Yes	No	No	No
706	Internal Medicine (other/ general)	Male	36	The Netherlands	None	Not/ Never married	No donation	Long illness	Yes	n/a	No	No	No	No	No	No	No	No	No	No	No	No	Yes	No	Family (incl. partner)	Yes	1+4	Yes	No	No	Yes	No	No	No	No	No	No	No	n/a	No	No	No	No	No	No	No	No	No	Yes
707	Neurology	Male	77	The Netherlands	Jehovah	Married	No donation	Long illness	No	Cause of death is already known/ No questions for post mortem investigation	No	No	No	No	Yes	No	No	No	No	No	No	No	No	No	n/a	n/a	n/a	No	No	No	No	No	No	No	No	No	Yes	No	n/a	No	No	No	No	No	No	No	No	No	Yes
708	ICCU	Male	72	Unknown	Unknown	Partner (according to form and/or PDB)	No donation	Sudden/ Unexpected	Yes	n/a	No	No	No	No	No	No	No	No	No	No	No	No	Yes	No	Partner	No	n/a	No	No	No	No	No	No	No	No	No	Yes	No	Cause of death already known	No	Yes	No	No	No	No	No	No	No	No
709	Dermatology	Female	85	The Netherlands	Christian (Gereformeerd/ Hervormd)	Not/ Never married	No donation	Sudden/ Unexpected	Yes	n/a	No	No	No	No	No	No	No	No	No	No	No	No	Yes	No	Family (incl. partner)	Yes	1+3	Yes	No	Yes	No	No	No	No	No	No	No	No	Other	No	No	No	No	No	No	No	No	Yes	No
710	Internal Medicine (other/ general)	Male	63	The Netherlands	Unknown	Married	No donation	Long illness	Yes	n/a	No	No	No	No	No	No	No	No	No	No	No	No	Yes	No	Partner	No	n/a	No	No	No	No	No	No	No	No	No	Yes	No	Long sickbed, deceased has suffered enough	No	No	No	Yes	No	No	No	No	No	No
711	Oncology	Male	63	The Netherlands	Christian (Protestant)	Married	No donation	Long illness	Yes	n/a	No	No	No	No	No	No	No	No	No	No	No	No	Yes	No	Partner	No	n/a	No	No	No	No	No	No	No	No	No	Yes	No	Cause of death already known	No	Yes	No	No	No	No	No	No	No	No
712	Emergency Room	Male	81	The Netherlands	Unknown	Married	No donation	Sudden/ Unexpected	No	Uncomfortable situation, request autopsy inappropriate	No	No	No	No	No	No	Yes	No	No	No	No	No	No	No	n/a	n/a	n/a	No	No	No	No	No	No	No	No	No	Yes	No	n/a	No	No	No	No	No	No	No	No	No	Yes
713	Internal Medicine (other/ general)	Male	84	The Netherlands	Unknown	Married	No donation	Long illness	Yes	n/a	No	No	No	No	No	No	No	No	No	No	No	No	Yes	No	Family (incl. partner)	Yes	1+8	Yes	No	No	No	No	No	No	Yes	No	No	No	n/a	No	No	No	No	No	No	No	No	No	Yes
714	Internal Medicine (other/ general)	Male	79	The Netherlands	Unknown	Married	No donation	Long illness	Yes	n/a	No	No	No	No	No	No	No	No	No	No	No	No	Yes	No	Family (incl. partner)	No	n/a	No	No	No	No	No	No	No	No	No	Yes	No	Long sickbed, deceased has suffered enough	No	No	No	Yes	No	No	No	No	No	No
715	Intensive Care Unit	Male	75	The Netherlands	Unknown	Married	No donation	Long illness	Yes	n/a	No	No	No	No	No	No	No	No	No	No	No	No	Yes	No	Family (incl. partner)	No	n/a	No	No	No	No	No	No	No	No	No	Yes	No	2+4	No	Yes	No	Yes	No	No	No	No	No	No
716	Surgery (general/ other)	Male	78	The Netherlands	Unknown	Married	No donation	Long illness	Yes	n/a	No	No	No	No	No	No	No	No	No	No	No	No	Yes	No	Family (incl. partner)	No	n/a	No	No	No	No	No	No	No	No	No	Yes	No	Cause of death already known	No	Yes	No	No	No	No	No	No	No	No
717	Neurosurgery	Male	84	The Netherlands	Unknown	Married	No donation	Sudden/ Unexpected	Yes	n/a	No	No	No	No	No	No	No	No	No	No	No	No	Yes	No	Partner	No	n/a	No	No	No	No	No	No	No	No	No	Yes	No	Cause of death already known	No	Yes	No	No	No	No	No	No	No	No
718	Intensive Care Unit	Male	68	The Netherlands	Unknown	Married	No donation	Sudden/ Unexpected	Yes	n/a	No	No	No	No	No	No	No	No	No	No	No	No	Yes	No	Partner	Yes	1+3+8	Yes	No	Yes	No	No	No	No	Yes	No	No	No	n/a	No	No	No	No	No	No	No	No	No	Yes
719	Intensive Care Unit	Male	74	The Netherlands	Unknown	Married	No donation	Long illness	Yes	n/a	No	No	No	No	No	No	No	No	No	No	No	No	Yes	No	Partner	Yes	Contribute to (MIA-) research and/ or doctor's medical knowledge	No	No	No	No	No	No	No	Yes	No	No	No	Cause of death already known	No	Yes	No	No	No	No	No	No	No	No
720	Neurology	Male	89	The Netherlands	Unknown	Widow(er)	No donation	Sudden/ Unexpected	Yes	n/a	No	No	No	No	No	No	No	No	No	No	No	No	Yes	No	Family (incl. partner)	No	n/a	No	No	No	No	No	No	No	No	No	Yes	No	Cause of death already known	No	Yes	No	No	No	No	No	No	No	No
721	ICCU	Male	66	The Netherlands	Jehovah	Married	No donation	Sudden/ Unexpected	Yes	n/a	No	No	No	No	No	No	No	No	No	No	No	No	Yes	No	Partner	No	n/a	No	No	No	No	No	No	No	No	No	Yes	No	Religious/ philosophical motive	No	No	No	No	Yes	No	No	No	No	No
722	Onco-surgery	Male	86	The Netherlands	Christian (Gereformeerd/ Hervormd)	Married	No donation	Sudden/ Unexpected	No	6+11	No	No	No	No	No	Yes	No	No	No	No	No	Yes	No	No	n/a	n/a	n/a	No	No	No	No	No	No	No	No	No	Yes	No	n/a	No	No	No	No	No	No	No	No	No	Yes
723	Pulmonology	Female	66	The Netherlands	None	Partner (according to form and/or PDB)	No donation	Long illness	Yes	n/a	No	No	No	No	No	No	No	No	No	No	No	No	Yes	No	Family (incl. partner)	No	n/a	No	No	No	No	No	No	No	No	No	Yes	No	4+6	No	No	No	Yes	No	Yes	No	No	No	No
724	Internal Medicine (other/ general)	Male	81	The Netherlands	None	Married	No donation	Long illness	Yes	n/a	No	No	No	No	No	No	No	No	No	No	No	No	Yes	No	Family (incl. partner)	No	n/a	No	No	No	No	No	No	No	No	No	Yes	No	4+6	No	No	No	Yes	No	Yes	No	No	No	No
725	Intensive Care Unit	Male	57	The Netherlands	Unknown	Married	No donation	Long illness	Yes	n/a	No	No	No	No	No	No	No	No	No	No	No	No	Yes	No	Partner	Yes	1+9	Yes	No	No	No	No	No	No	No	Yes	No	No	Long sickbed, deceased has suffered enough	No	No	No	Yes	No	No	No	No	No	No
726	Neurology	Female	73	Yugoslavia	Muslim	Not registred	No donation	Sudden/ Unexpected	No	Uncomfortable situation, request autopsy inappropriate	No	No	No	No	No	No	Yes	No	No	No	No	No	No	No	n/a	n/a	n/a	No	No	No	No	No	No	No	No	No	Yes	No	n/a	No	No	No	No	No	No	No	No	No	Yes
727	Neurology	Male	62	Unknown	Unknown	Not registred	No donation	Sudden/ Unexpected	No	3+10	No	No	Yes	No	No	No	No	No	No	Yes	No	No	No	No	n/a	n/a	n/a	No	No	No	No	No	No	No	No	No	Yes	No	n/a	No	No	No	No	No	No	No	No	No	Yes
728	Intensive Care Unit	Female	65	The Netherlands	Unknown	Married	No donation	Long illness	Yes	n/a	No	No	No	No	No	No	No	No	No	No	No	No	Yes	No	Partner	No	n/a	No	No	No	No	No	No	No	No	No	Yes	No	Cause of death already known	No	Yes	No	No	No	No	No	No	No	No
729	ICCU	Male	66	Unknown	Unknown	Married	No donation	Sudden/ Unexpected	Yes	n/a	No	No	No	No	No	No	No	No	No	No	No	No	Yes	No	Partner	No	n/a	No	No	No	No	No	No	No	No	No	Yes	No	Cause of death already known	No	Yes	No	No	No	No	No	No	No	No
730	Intensive Care Unit	Female	62	The Netherlands	Unknown	Married	No donation	Long illness	Yes	n/a	No	No	No	No	No	No	No	No	No	No	No	No	Yes	No	Partner	Yes	1+2+3	Yes	Yes	Yes	No	No	No	No	No	No	No	No	Doctor's decision (not requested)/ logistic limitation	No	No	No	No	No	No	No	Yes	No	No
731	Intensive Care Unit	Male	65	The Netherlands	Christian (Gereformeerd/ Hervormd)	Married	No donation	Long illness	Yes	n/a	No	No	No	No	No	No	No	No	No	No	No	No	Yes	No	Partner	No	n/a	No	No	No	No	No	No	No	No	No	Yes	No	4+5+7	No	No	No	Yes	Yes	No	Yes	No	No	No
732	Intensive Care Unit	Male	61	The Netherlands	Christian (Catholic)	Married	No donation	Long illness	Yes	n/a	No	No	No	No	No	No	No	No	No	No	No	No	Yes	No	Partner	Yes	1+4	Yes	No	No	Yes	No	No	No	No	No	No	No	3+6	No	No	Yes	No	No	Yes	No	No	No	No
733	Cardiology	Male	72	The Netherlands	Unknown	Married	No donation	Sudden/ Unexpected	Yes	n/a	No	No	No	No	No	No	No	No	No	No	No	No	Yes	No	Family (incl. partner)	No	n/a	No	No	No	No	No	No	No	No	No	Yes	No	2+6+7	No	Yes	No	No	No	Yes	Yes	No	No	No
734	Otolaryngology (ENT) (incl. surgery)	Female	64	The Netherlands	Christian (Gereformeerd/ Hervormd)	Married	No donation	Sudden/ Unexpected	Yes	n/a	No	No	No	No	No	No	No	No	No	No	No	No	Yes	No	Partner	No	n/a	No	No	No	No	No	No	No	No	No	Yes	No	2+4+6	No	Yes	No	Yes	No	Yes	No	No	No	No
735	Otolaryngology (ENT) (incl. surgery)	Male	75	The Netherlands	Christian (Catholic)	Married	No donation	Long illness	Yes	n/a	No	No	No	No	No	No	No	No	No	No	No	No	Yes	No	Partner	No	n/a	No	No	No	No	No	No	No	No	No	Yes	No	4+6	No	No	No	Yes	No	Yes	No	No	No	No
736	ICCU	Male	76	The Netherlands	Christian (Catholic)	Married	No donation	Sudden/ Unexpected	Yes	n/a	No	No	No	No	No	No	No	No	No	No	No	No	Yes	No	Partner	No	n/a	No	No	No	No	No	No	No	No	No	Yes	No	3+6	No	No	Yes	No	No	Yes	No	No	No	No
737	ICCU	Male	82	The Netherlands	Unknown	Married	No donation	Sudden/ Unexpected	Yes	n/a	No	No	No	No	No	No	No	No	No	No	No	No	Yes	No	Family (incl. partner)	No	n/a	No	No	No	No	No	No	No	No	No	Yes	No	Cause of death already known	No	Yes	No	No	No	No	No	No	No	No
738	ICCU	Male	74	The Netherlands	Unknown	Married	No donation	Sudden/ Unexpected	Yes	n/a	No	No	No	No	No	No	No	No	No	No	No	No	Yes	No	Family (incl. partner)	No	n/a	No	No	No	No	No	No	No	No	No	Yes	No	Cause of death already known	No	Yes	No	No	No	No	No	No	No	No
739	Oncology	Female	62	The Netherlands	Christian (other/ not otherwise specified)	Not/ Never married	No donation	Long illness	Yes	n/a	No	No	No	No	No	No	No	No	No	No	No	No	Yes	No	Family (incl. partner)	No	n/a	No	No	No	No	No	No	No	No	No	Yes	No	2+4	No	Yes	No	Yes	No	No	No	No	No	No
740	Neurology	Male	71	Marocco	Muslim	Married	No donation	Long illness	Yes	n/a	No	No	No	No	No	No	No	No	No	No	No	No	Yes	No	Family (incl. partner)	No	n/a	No	No	No	No	No	No	No	No	No	Yes	No	Religious/ philosophical motive	No	No	No	No	Yes	No	No	No	No	No
741	Internal Medicine (other/ general)	Female	74	The Netherlands	Unknown	Married	No donation	Long illness	Yes	n/a	No	No	No	No	No	No	No	No	No	No	No	No	Yes	No	Family (incl. partner)	No	n/a	No	No	No	No	No	No	No	No	No	Yes	No	2+8	No	Yes	No	No	No	No	No	No	Yes	No
742	ICCU	Male	60	The Netherlands	Unknown	Married	No donation	Sudden/ Unexpected	Yes	n/a	No	No	No	No	No	No	No	No	No	No	No	No	Yes	No	Family (incl. partner)	No	n/a	No	No	No	No	No	No	No	No	No	Yes	No	Cause of death already known	No	Yes	No	No	No	No	No	No	No	No
743	Intensive Care Unit	Female	62	The Netherlands	None	Married	Organ donation	Sudden/ Unexpected	Yes	n/a	No	No	No	No	No	No	No	No	No	No	No	No	Yes	No	Partner	Yes	Cause of death?	Yes	No	No	No	No	No	No	No	No	No	No	1+3	Yes	No	Yes	No	No	No	No	No	No	No
744	Thoraxsurgery (incl. Thorax IC)	Male	68	The Netherlands	Unknown	Married	No donation	Sudden/ Unexpected	Yes	n/a	No	No	No	No	No	No	No	No	No	No	No	No	Yes	No	Family (incl. partner)	No	n/a	No	No	No	No	No	No	No	No	No	Yes	No	Cause of death already known	No	Yes	No	No	No	No	No	No	No	No
745	Thoraxsurgery (incl. Thorax IC)	Female	78	Indonesia (Netherlands-India)	Unknown	Not/ Never married	No donation	Long illness	Yes	n/a	No	No	No	No	No	No	No	No	No	No	No	No	Yes	No	Family (incl. partner)	Yes	Cause of death?	Yes	No	No	No	No	No	No	No	No	No	No	Doctor's decision (not requested)/ logistic limitation	No	No	No	No	No	No	No	Yes	No	No
746	Intensive Care Unit	Male	52	The Netherlands	None	Married	No donation	Long illness	Yes	n/a	No	No	No	No	No	No	No	No	No	No	No	No	Yes	No	Partner	No	n/a	No	No	No	No	No	No	No	No	No	Yes	No	Cause of death already known	No	Yes	No	No	No	No	No	No	No	No
747	Cardiology	Male	81	The Netherlands	Christian (Gereformeerd/ Hervormd)	Married	No donation	Long illness	Yes	n/a	No	No	No	No	No	No	No	No	No	No	No	No	Yes	No	Family (incl. partner)	No	n/a	No	No	No	No	No	No	No	No	No	Yes	No	Long sickbed, deceased has suffered enough	No	No	No	Yes	No	No	No	No	No	No
748	Intensive Care Unit	Female	85	The Netherlands	Unknown	Widow(er)	No donation	Sudden/ Unexpected	Yes	n/a	No	No	No	No	No	No	No	No	No	No	No	No	Yes	No	Family (incl. partner)	No	n/a	No	No	No	No	No	No	No	No	No	Yes	No	Cause of death already known	No	Yes	No	No	No	No	No	No	No	No
749	Internal Medicine (other/ general)	Male	82	Suriname	Christian (other/ not otherwise specified)	Married	No donation	Long illness	Yes	n/a	No	No	No	No	No	No	No	No	No	No	No	No	Yes	No	Partner	No	n/a	No	No	No	No	No	No	No	No	No	Yes	No	Unknown	No	No	No	No	No	No	No	No	No	No
750	ICCU	Male	71	The Netherlands	Unknown	Married	No donation	Long illness	Yes	n/a	No	No	No	No	No	No	No	No	No	No	No	No	Yes	No	Partner	No	n/a	No	No	No	No	No	No	No	No	No	Yes	No	Long sickbed, deceased has suffered enough	No	No	No	Yes	No	No	No	No	No	No
751	Pulmonology	Female	75	Unknown	Unknown	Married	No donation	Long illness	?	?	99999	99999	99999	99999	99999	99999	99999	99999	99999	99999	99999	99999	99999	Yes	Family (incl. partner)	?	?	99999	99999	99999	99999	99999	99999	99999	99999	99999	99999	Yes	?	99999	99999	99999	99999	99999	99999	99999	99999	99999	99999
752	Oncology	Male	65	The Netherlands	None	Married	No donation	Long illness	Yes	n/a	No	No	No	No	No	No	No	No	No	No	No	No	Yes	No	Partner	Yes	1+4+8	Yes	No	No	Yes	No	No	No	Yes	No	No	No	3+9	No	No	Yes	No	No	No	No	Yes	No	No
753	Intensive Care Unit	Male	67	European (western)	Unknown	Married	No donation	Long illness	Yes	n/a	No	No	No	No	No	No	No	No	No	No	No	No	Yes	No	Partner	Yes	1+5+9	Yes	No	No	No	Yes	No	No	No	Yes	No	No	Doctor's decision (not requested)/ logistic limitation	No	No	No	No	No	No	No	Yes	No	No
754	Otolaryngology (ENT) (incl. surgery)	Male	67	Germany	None	Married	No donation	Long illness	Yes	n/a	No	No	No	No	No	No	No	No	No	No	No	No	Yes	No	Partner	No	n/a	No	No	No	No	No	No	No	No	No	Yes	No	2+8	No	Yes	No	No	No	No	No	No	Yes	No
755	Intensive Care Unit	Male	72	The Netherlands	Unknown	Not/ Never married	No donation	Sudden/ Unexpected	Yes	n/a	No	No	No	No	No	No	No	No	No	No	No	No	Yes	No	Partner	No	n/a	No	No	No	No	No	No	No	No	No	Yes	No	Other	No	No	No	No	No	No	No	No	Yes	No
756	Neurology	Male	71	The Netherlands	Unknown	Married	No donation	Sudden/ Unexpected	Yes	n/a	No	No	No	No	No	No	No	No	No	No	No	No	Yes	No	Partner	No	Contribute to (MIA-) research and/ or doctor's medical knowledge	No	No	No	No	No	No	No	Yes	No	No	No	2+6	No	Yes	No	No	No	Yes	No	No	No	No
757	Intensive Care Unit	Male	64	The Netherlands	Unknown	Married	No donation	Sudden/ Unexpected	Yes	n/a	No	No	No	No	No	No	No	No	No	No	No	No	Yes	No	Partner	No	n/a	No	No	No	No	No	No	No	No	No	Yes	No	Cause of death already known	No	Yes	No	No	No	No	No	No	No	No
758	ICCU	Male	55	The Netherlands	Unknown	Not registred	No donation	Sudden/ Unexpected	Yes	n/a	No	No	No	No	No	No	No	No	No	No	No	No	Yes	No	Family (incl. partner)	No	n/a	No	No	No	No	No	No	No	No	No	Yes	No	Cause of death already known	No	Yes	No	No	No	No	No	No	No	No
759	Intensive Care Unit	Male	65	The Netherlands	Christian (Gereformeerd/ Hervormd)	Married	No donation	Long illness	Yes	n/a	No	No	No	No	No	No	No	No	No	No	No	No	Yes	No	Partner	No	n/a	No	No	No	No	No	No	No	No	No	Yes	No	2+6	No	Yes	No	No	No	Yes	No	No	No	No
760	ICCU	Male	62	Unknown	Unknown	Not registred	No donation	Sudden/ Unexpected	Yes	n/a	No	No	No	No	No	No	No	No	No	No	No	No	Yes	No	Family (incl. partner)	No	n/a	No	No	No	No	No	No	No	No	No	Yes	No	Cause of death already known	No	Yes	No	No	No	No	No	No	No	No
761	Neurology	Male	63	The Netherlands	None	Married	No donation	Long illness	Yes	n/a	No	No	No	No	No	No	No	No	No	No	No	No	Yes	No	Partner	No	n/a	No	No	No	No	No	No	No	No	No	Yes	No	Other	No	No	No	No	No	No	No	No	Yes	No
762	Otolaryngology (ENT) (incl. surgery)	Female	82	The Netherlands	None	Married	No donation	Long illness	Yes	n/a	No	No	No	No	No	No	No	No	No	No	No	No	Yes	No	Family (incl. partner)	No	n/a	No	No	No	No	No	No	No	No	No	Yes	No	Cause of death already known	No	Yes	No	No	No	No	No	No	No	No
763	Neurosurgery	Male	64	The Netherlands	Unknown	Married	No donation	Sudden/ Unexpected	Yes	n/a	No	No	No	No	No	No	No	No	No	No	No	No	Yes	No	Partner	No	n/a	No	No	No	No	No	No	No	No	No	Yes	No	Cause of death already known	No	Yes	No	No	No	No	No	No	No	No
764	ICCU	Male	52	China	None	Not/ Never married	No donation	Sudden/ Unexpected	Yes	n/a	No	No	No	No	No	No	No	No	No	No	No	No	Yes	No	Family (incl. partner)	No	n/a	No	No	No	No	No	No	No	No	No	Yes	No	Scary/ macabre	No	No	No	No	No	No	Yes	No	No	No
765	Gastroenterology	Male	70	Unknown	Unknown	Not registred	No donation	Long illness	Yes	n/a	No	No	No	No	No	No	No	No	No	No	No	No	Yes	No	Partner	No	n/a	No	No	No	No	No	No	No	No	No	Yes	No	Unknown	No	No	No	No	No	No	No	No	No	No
766	Emergency Room	Male	20	The Netherlands	Unknown	Not/ Never married	No donation	Sudden/ Unexpected	Yes	n/a	No	No	No	No	No	No	No	No	No	No	No	No	Yes	No	Family (incl. partner)	No	n/a	No	No	No	No	No	No	No	No	No	Yes	No	Cause of death already known	No	Yes	No	No	No	No	No	No	No	No
767	Intensive Care Unit	Female	38	The Netherlands	Unknown	Not registred	No donation	Sudden/ Unexpected	Yes	n/a	No	No	No	No	No	No	No	No	No	No	No	No	Yes	No	Family (incl. partner)	Yes	1+4	Yes	No	No	Yes	No	No	No	No	No	No	No	Doctor's decision (not requested)/ logistic limitation	No	No	No	No	No	No	No	Yes	No	No
768	Intensive Care Unit	Male	67	The Netherlands		Partner (according to form and/or PDB)	No donation	Sudden/ Unexpected	?	?	99999	99999	99999	99999	99999	99999	99999	99999	99999	99999	99999	99999	99999	Yes	Partner	?	?	99999	99999	99999	99999	99999	99999	99999	99999	99999	99999	Yes	?	99999	99999	99999	99999	99999	99999	99999	99999	99999	99999
769	Oncology	Male	73	The Netherlands	None	Divorced	No donation	Sudden/ Unexpected	Yes	n/a	No	No	No	No	No	No	No	No	No	No	No	No	Yes	No	Family (incl. partner)	No	n/a	No	No	No	No	No	No	No	No	No	Yes	No	Takes too long	No	No	Yes	No	No	No	No	No	No	No
770	Surgery (general/ other)	Male	52	The Netherlands	Unknown	Not/ Never married	No donation	Sudden/ Unexpected	Yes	n/a	No	No	No	No	No	No	No	No	No	No	No	No	Yes	No	Family (incl. partner)	No	n/a	No	No	No	No	No	No	No	No	No	Yes	No	Other	No	No	No	No	No	No	No	No	Yes	No
771	Emergency Room	Male	43	Curaçao	Unknown	Partner (according to form and/or PDB)	No donation	Sudden/ Unexpected	No	5+11	No	No	No	No	Yes	No	No	No	No	No	No	Yes	No	No	Family (incl. partner)	n/a	n/a	No	No	No	No	No	No	No	No	No	Yes	No	n/a	No	No	No	No	No	No	No	No	No	Yes
772	Cardiology	Male	64	The Netherlands	Christian (Gereformeerd/ Hervormd)	Married	No donation	Sudden/ Unexpected	Yes	n/a	No	No	No	No	No	No	No	No	No	No	No	No	Yes	No	Partner	No	n/a	No	No	No	No	No	No	No	No	No	Yes	No	2+6+7	No	Yes	No	No	No	Yes	Yes	No	No	No
773	Intensive Care Unit	Male	30	The Netherlands	Unknown	Not/ Never married	No donation	Long illness	No	7+8+9	No	No	No	No	No	No	Yes	Yes	Yes	No	No	No	No	No	Family (incl. partner)	n/a	n/a	No	No	No	No	No	No	No	No	No	Yes	No	n/a	No	No	No	No	No	No	No	No	No	Yes
774	Neurology	Male	46	The Netherlands	Unknown	Married	No donation	Long illness	No	Cause of death is already known/ No questions for post mortem investigation	No	No	No	No	Yes	No	No	No	No	No	No	No	No	No	Family (incl. partner)	n/a	n/a	No	No	No	No	No	No	No	No	No	Yes	No	n/a	No	No	No	No	No	No	No	No	No	Yes
775	Intensive Care Unit	Male	73	The Netherlands	Christian (other/ not otherwise specified)	Married	No donation	Long illness	Yes	n/a	No	No	No	No	No	No	No	No	No	No	No	No	Yes	No	Partner	Yes	1+9	Yes	No	No	No	No	No	No	No	Yes	No	No	Doctor's decision (not requested)/ logistic limitation	No	No	No	No	No	No	No	Yes	No	No
776	Internal Medicine (other/ general)	Male	85	The Netherlands	Unknown	Married	No donation	Long illness	Yes	n/a	No	No	No	No	No	No	No	No	No	No	No	No	Yes	No	Partner	No	n/a	No	No	No	No	No	No	No	No	No	Yes	No	2+4	No	Yes	No	Yes	No	No	No	No	No	No
777	ICCU	Male	68	Unknown	Unknown	Married	Tissue donation	Sudden/ Unexpected	Yes	n/a	No	No	No	No	No	No	No	No	No	No	No	No	Yes	No	Partner	No	n/a	No	No	No	No	No	No	No	No	No	Yes	No	Cause of death already known	No	Yes	No	No	No	No	No	No	No	No
778	ICCU	Female	65	The Netherlands	Unknown	Married	No donation	Sudden/ Unexpected	Yes	n/a	No	No	No	No	No	No	No	No	No	No	No	No	Yes	No	Partner	No	n/a	No	No	No	No	No	No	No	No	No	Yes	No	2+6	No	Yes	No	No	No	Yes	No	No	No	No
779	Urology	Male	75	The Netherlands	Unknown	Married	No donation	Long illness	Yes	n/a	No	No	No	No	No	No	No	No	No	No	No	No	Yes	No	Family (incl. partner)	Yes	Cause of death?	Yes	No	No	No	No	No	No	No	No	No	No	n/a	No	No	No	No	No	No	No	No	No	Yes
780	Internal Medicine (other/ general)	Female	48	The Netherlands	None	Divorced	Tissue donation	Sudden/ Unexpected	Yes	n/a	No	No	No	No	No	No	No	No	No	No	No	No	Yes	No	Family (incl. partner)	No	n/a	No	No	No	No	No	No	No	No	No	Yes	No	Donation/ science	Yes	No	No	No	No	No	No	No	No	No
781	ICCU	Male	77	The Netherlands	None	Partner (according to form and/or PDB)	No donation	Sudden/ Unexpected	Yes	n/a	No	No	No	No	No	No	No	No	No	No	No	No	Yes	No	Partner	No	n/a	No	No	No	No	No	No	No	No	No	Yes	No	Mutilation of deceased's body	No	No	No	No	No	Yes	No	No	No	No
782	Neurology	Male	51	The Netherlands	None	Partner (according to form and/or PDB)	No donation	Sudden/ Unexpected	Yes	n/a	No	No	No	No	No	No	No	No	No	No	No	No	Yes	No	Family (incl. partner)	No	n/a	No	No	No	No	No	No	No	No	No	Yes	No	Cause of death already known	No	Yes	No	No	No	No	No	No	No	No
783	Intensive Care Unit	Female	70	The Netherlands	Unknown	Married	Tissue donation	Sudden/ Unexpected	No	Cause of death is already known/ No questions for post mortem investigation	No	No	No	No	Yes	No	No	No	No	No	No	No	No	No	Family (incl. partner)	n/a	n/a	No	No	No	No	No	No	No	No	No	Yes	No	n/a	No	No	No	No	No	No	No	No	No	Yes
784	Thoraxsurgery (incl. Thorax IC)	Male	80	The Netherlands	Unknown	Married	No donation	Long illness	Yes	n/a	No	No	No	No	No	No	No	No	No	No	No	No	Yes	No	Family (incl. partner)	No	n/a	No	No	No	No	No	No	No	No	No	Yes	No	Cause of death already known	No	Yes	No	No	No	No	No	No	No	No
785	Geriatrics	Male	90	The Netherlands	Unknown	Married	No donation	Sudden/ Unexpected	Yes	n/a	No	No	No	No	No	No	No	No	No	No	No	No	Yes	No	Family (incl. partner)	No	On doctor's request	No	No	No	Yes	No	No	No	No	No	No	No	Cause of death already known	No	Yes	No	No	No	No	No	No	No	No
786	Pulmonology	Male	86	The Netherlands	Unknown	Married	No donation	Long illness	No	5+11	No	No	No	No	Yes	No	No	No	No	No	No	Yes	No	No	n/a	n/a	n/a	No	No	No	No	No	No	No	No	No	Yes	No	n/a	No	No	No	No	No	No	No	No	No	Yes
787	Oncology	Male	50	The Netherlands	None	Married	No donation	Long illness	Yes	n/a	No	No	No	No	No	No	No	No	No	No	No	No	Yes	No	Partner	No	n/a	No	No	No	No	No	No	No	No	No	Yes	No	2+6	No	Yes	No	No	No	Yes	No	No	No	No
788	Gastroenterology	Female	60	The Netherlands	Unknown	Married	No donation	Long illness	No	Cause of death is already known/ No questions for post mortem investigation	No	No	No	No	Yes	No	No	No	No	No	No	No	No	No	Partner	n/a	n/a	No	No	No	No	No	No	No	No	No	Yes	No	n/a	No	No	No	No	No	No	No	No	No	Yes
789	Pulmonology	Female	57	Marocco	Muslim	Not/ Never married	No donation	Long illness	Yes	n/a	No	No	No	No	No	No	No	No	No	No	No	No	Yes	No	Family (incl. partner)	No	n/a	No	No	No	No	No	No	No	No	No	Yes	No	Religious/ philosophical motive	No	No	No	No	Yes	No	No	No	No	No
790	Thoraxsurgery (incl. Thorax IC)	Male	38	Marocco	Muslim	Not registred	No donation	Sudden/ Unexpected	Yes	n/a	No	No	No	No	No	No	No	No	No	No	No	No	Yes	No	Partner	No	n/a	No	No	No	No	No	No	No	No	No	Yes	No	Religious/ philosophical motive	No	No	No	No	Yes	No	No	No	No	No
791	Pulmonology	Female	88	Germany	Unknown	Married	No donation	Sudden/ Unexpected	Yes	n/a	No	No	No	No	No	No	No	No	No	No	No	No	Yes	No	Family (incl. partner)	No	n/a	No	No	No	No	No	No	No	No	No	Yes	No	Cause of death already known	No	Yes	No	No	No	No	No	No	No	No
792	Neurosurgery	Male	79	The Netherlands	Unknown	Not registred	No donation	Sudden/ Unexpected	?	?	99999	99999	99999	99999	99999	99999	99999	99999	99999	99999	99999	99999	99999	Yes	Family (incl. partner)	?	?	99999	99999	99999	99999	99999	99999	99999	99999	99999	99999	Yes	?	99999	99999	99999	99999	99999	99999	99999	99999	99999	99999
793	Emergency Room	Male	59	The Netherlands	Unknown	Not/ Never married	No donation	Sudden/ Unexpected	Yes	n/a	No	No	No	No	No	No	No	No	No	No	No	No	Yes	No	Family (incl. partner)	Yes	1+2+4+8	Yes	Yes	No	Yes	No	No	No	Yes	No	No	No	n/a	No	No	No	No	No	No	No	No	No	Yes
794	Intensive Care Unit	Female	85	The Netherlands	None	Married	No donation	Long illness	Yes	n/a	No	No	No	No	No	No	No	No	No	No	No	No	Yes	No	Family (incl. partner)	No	n/a	No	No	No	No	No	No	No	No	No	Yes	No	Other	No	No	No	No	No	No	No	No	Yes	No
795	Oncology	Male	52	Curaçao	Christian (Catholic)	Not/ Never married	No donation	Sudden/ Unexpected	No	Other	No	No	No	No	No	No	No	No	No	No	No	Yes	No	No	Non-family	n/a	n/a	No	No	No	No	No	No	No	No	No	Yes	No	n/a	No	No	No	No	No	No	No	No	No	Yes
796	ICCU	Male	67	Yugoslavia	Unknown	Married	No donation	Long illness	Yes	n/a	No	No	No	No	No	No	No	No	No	No	No	No	Yes	No	Partner	No	n/a	No	No	No	No	No	No	No	No	No	Yes	No	2+6	No	Yes	No	No	No	Yes	No	No	No	No
797	Gastroenterology	Male	74	Cape Verde Islands	Christian (Catholic)	Not registred	No donation	Long illness	Yes	n/a	No	No	No	No	No	No	No	No	No	No	No	No	Yes	No	Family (incl. partner)	No	n/a	No	No	No	No	No	No	No	No	No	Yes	No	Cause of death already known	No	Yes	No	No	No	No	No	No	No	No
798	Intensive Care Unit	Male	29	The Netherlands	Unknown	Not/ Never married	No donation	Long illness	No	10+11	No	No	No	No	No	No	No	No	No	Yes	No	Yes	No	No	Family (incl. partner)	n/a	n/a	No	No	No	No	No	No	No	No	No	Yes	No	n/a	No	No	No	No	No	No	No	No	No	Yes
799	Neurology	Male	69	The Netherlands	None	Married	No donation	Long illness	Yes	n/a	No	No	No	No	No	No	No	No	No	No	No	No	Yes	No	Family (incl. partner)	No	n/a	No	No	No	No	No	No	No	No	No	Yes	No	Cause of death already known	No	Yes	No	No	No	No	No	No	No	No
800	ICCU	Male	90	The Netherlands	Unknown	Married	No donation	Sudden/ Unexpected	No	Cause of death is already known/ No questions for post mortem investigation	No	No	No	No	Yes	No	No	No	No	No	No	No	No	No	Partner	n/a	n/a	No	No	No	No	No	No	No	No	No	Yes	No	n/a	No	No	No	No	No	No	No	No	No	Yes
801	Internal Medicine (other/ general)	Female	45	Eritrea	Muslim	Not/ Never married	No donation	Long illness	Yes	n/a	No	No	No	No	No	No	No	No	No	No	No	No	Yes	No	Family (incl. partner)	No	n/a	No	No	No	No	No	No	No	No	No	Yes	No	Other	No	No	No	No	No	No	No	No	Yes	No
802	Oncology	Male	66	The Netherlands	None	Married	No donation	Sudden/ Unexpected	No	Uncomfortable situation, request autopsy inappropriate	No	No	No	No	No	No	Yes	No	No	No	No	No	No	No	Partner	n/a	n/a	No	No	No	No	No	No	No	No	No	Yes	No	n/a	No	No	No	No	No	No	No	No	No	Yes
803	Intensive Care Unit	Female	50	The Netherlands	Unknown	Widow(er)	No donation	Sudden/ Unexpected	Yes	n/a	No	No	No	No	No	No	No	No	No	No	No	No	Yes	No	Family (incl. partner)	No	n/a	No	No	No	No	No	No	No	No	No	Yes	No	4+6	No	No	No	Yes	No	Yes	No	No	No	No
804	Radiotherapy	Male	64	The Netherlands	None	Not/ Never married	No donation	Long illness	Yes	n/a	No	No	No	No	No	No	No	No	No	No	No	No	Yes	No	Family (incl. partner)	No	n/a	No	No	No	No	No	No	No	No	No	Yes	No	Other	No	No	No	No	No	No	No	No	Yes	No
805	Emergency Room	Male	76	Unknown	Unknown	Not/ Never married	No donation	Sudden/ Unexpected	Yes	n/a	No	No	No	No	No	No	No	No	No	No	No	No	Yes	No	Family (incl. partner)	Yes	Cause of death?	Yes	No	No	No	No	No	No	No	No	No	No	Other	No	No	No	No	No	No	No	No	Yes	No
806	Emergency Room	Female	49	Suriname	Unknown	Partner (according to form and/or PDB)	No donation	Sudden/ Unexpected	No	Other	No	No	No	No	No	No	No	No	No	No	No	Yes	No	No	n/a	n/a	n/a	No	No	No	No	No	No	No	No	No	Yes	No	n/a	No	No	No	No	No	No	No	No	No	Yes
807	Cardiology	Male	46	The Netherlands	Christian (Gereformeerd/ Hervormd)	Not/ Never married	Tissue donation	Long illness	Yes	n/a	No	No	No	No	No	No	No	No	No	No	No	No	Yes	No	Family (incl. partner)	Yes	1+3	Yes	No	Yes	No	No	No	No	No	No	No	No	Other	No	No	No	No	No	No	No	No	Yes	No
808	Neurosurgery	Male	79	The Netherlands	Unknown	Not registred	Tissue donation	Sudden/ Unexpected	Yes	n/a	No	No	No	No	No	No	No	No	No	No	No	No	Yes	No	Family (incl. partner)	No	n/a	No	No	No	No	No	No	No	No	No	Yes	No	Donation/ science	Yes	No	No	No	No	No	No	No	No	No
809	ICCU	Female	64	The Netherlands	Unknown	Married	No donation	Sudden/ Unexpected	Yes	n/a	No	No	No	No	No	No	No	No	No	No	No	No	Yes	No	Partner	No	n/a	No	No	No	No	No	No	No	No	No	Yes	No	6+7	No	No	No	No	No	Yes	Yes	No	No	No
810	Intensive Care Unit	Male	60	The Netherlands	Unknown	Married	No donation	Sudden/ Unexpected	Yes	n/a	No	No	No	No	No	No	No	No	No	No	No	No	Yes	No	Family (incl. partner)	No	n/a	No	No	No	No	No	No	No	No	No	Yes	No	4+6	No	No	No	Yes	No	Yes	No	No	No	No
811	Pulmonology	Male	71	The Netherlands	Unknown	Married	No donation	Sudden/ Unexpected	Yes	n/a	No	No	No	No	No	No	No	No	No	No	No	No	Yes	No	Partner	No	n/a	No	No	No	No	No	No	No	No	No	Yes	No	Other	No	No	No	No	No	No	No	No	Yes	No
812	ICCU	Male	51	The Netherlands	None	Married	No donation	Long illness	Yes	n/a	No	No	No	No	No	No	No	No	No	No	No	No	Yes	No	Partner	No	n/a	No	No	No	No	No	No	No	No	No	Yes	No	2+4+6	No	Yes	No	Yes	No	Yes	No	No	No	No
813	Pulmonology	Female	83	The Netherlands	Unknown	Widow(er)	No donation	Long illness	Yes	n/a	No	No	No	No	No	No	No	No	No	No	No	No	Yes	No	Family (incl. partner)	No	n/a	No	No	No	No	No	No	No	No	No	Yes	No	Other	No	No	No	No	No	No	No	No	Yes	No
814	Intensive Care Unit	Female	57	Sri Lanka	Unknown	Not registred	No donation	Long illness	Yes	n/a	No	No	No	No	No	No	No	No	No	No	No	No	Yes	No	Family (incl. partner)	No	n/a	No	No	No	No	No	No	No	No	No	Yes	No	Long sickbed, deceased has suffered enough	No	No	No	Yes	No	No	No	No	No	No
815	Intensive Care Unit	Male	73	The Netherlands	None	Married	No donation	Long illness	Yes	n/a	No	No	No	No	No	No	No	No	No	No	No	No	Yes	No	Family (incl. partner)	Yes	1+4+8+9	Yes	No	No	Yes	No	No	No	Yes	Yes	No	No	n/a	No	No	No	No	No	No	No	No	No	Yes
816	Geriatrics	Male	86	The Netherlands	Unknown	Married	No donation	Sudden/ Unexpected	Yes	n/a	No	No	No	No	No	No	No	No	No	No	No	No	Yes	No	Partner	No	n/a	No	No	No	No	No	No	No	No	No	Yes	No	Cause of death already known	No	Yes	No	No	No	No	No	No	No	No
817	Oncology	Female	52	The Netherlands	None	Partner (according to form and/or PDB)	No donation	Long illness	Yes	n/a	No	No	No	No	No	No	No	No	No	No	No	No	Yes	No	Partner	No	n/a	No	No	No	No	No	No	No	No	No	Yes	No	Cause of death already known	No	Yes	No	No	No	No	No	No	No	No
818	Surgery (general/ other)	Female	74	The Netherlands	Unknown	Not/ Never married	No donation	Long illness	Yes	n/a	No	No	No	No	No	No	No	No	No	No	No	No	Yes	No	Family (incl. partner)	No	n/a	No	No	No	No	No	No	No	No	No	Yes	No	Long sickbed, deceased has suffered enough	No	No	No	Yes	No	No	No	No	No	No
819	Neurology	Male	77	The Netherlands	Christian (Catholic)	Not registred	No donation	Sudden/ Unexpected	Yes	n/a	No	No	No	No	No	No	No	No	No	No	No	No	Yes	No	Family (incl. partner)	No	n/a	No	No	No	No	No	No	No	No	No	Yes	No	Cause of death already known	No	Yes	No	No	No	No	No	No	No	No
820	Urology	Female	54	The Netherlands	None	Married	No donation	Long illness	No	Other	No	No	No	No	No	No	No	No	No	No	No	Yes	No	No	Family (incl. partner)	n/a	n/a	No	No	No	No	No	No	No	No	No	Yes	No	n/a	No	No	No	No	No	No	No	No	No	Yes
821	Surgery (general/ other)	Female	72	Suriname	Unknown	Married	No donation	Long illness	Yes	n/a	No	No	No	No	No	No	No	No	No	No	No	No	Yes	No	Family (incl. partner)	No	n/a	No	No	No	No	No	No	No	No	No	Yes	No	Other	No	No	No	No	No	No	No	No	Yes	No
822	ICCU	Female	46	Turkey	Muslim	Partner (according to form and/or PDB)	No donation	Sudden/ Unexpected	Yes	n/a	No	No	No	No	No	No	No	No	No	No	No	No	Yes	No	Family (incl. partner)	No	n/a	No	No	No	No	No	No	No	No	No	Yes	No	Religious/ philosophical motive	No	No	No	No	Yes	No	No	No	No	No
823	Pulmonology	Male	75	The Netherlands	Unknown	Married	No donation	Long illness	?	?	99999	99999	99999	99999	99999	99999	99999	99999	99999	99999	99999	99999	99999	Yes	Family (incl. partner)	?	?	99999	99999	99999	99999	99999	99999	99999	99999	99999	99999	Yes	?	99999	99999	99999	99999	99999	99999	99999	99999	99999	99999
824	Neurology	Female	33	The Netherlands	Unknown	Married	No donation	Long illness	Yes	n/a	No	No	No	No	No	No	No	No	No	No	No	No	Yes	No	Family (incl. partner)	No	n/a	No	No	No	No	No	No	No	No	No	Yes	No	2+4	No	Yes	No	Yes	No	No	No	No	No	No
825	Emergency Room	Male	64	The Netherlands	Unknown	Not registred	Tissue donation	Sudden/ Unexpected	Yes	n/a	No	No	No	No	No	No	No	No	No	No	No	No	Yes	No	Family (incl. partner)	Yes	Cause of death?	Yes	No	No	No	No	No	No	No	No	No	No	3+8+9	No	No	Yes	No	No	No	No	Yes	Yes	No
826	Cardiology	Male	46	The Netherlands	Unknown	Married	No donation	Long illness	Yes	n/a	No	No	No	No	No	No	No	No	No	No	No	No	Yes	No	Partner	Yes	Other	No	No	No	No	No	No	No	No	Yes	No	No	Long sickbed, deceased has suffered enough	No	No	No	Yes	No	No	No	No	No	No
827	Neurology	Male	80	The Netherlands	Unknown	Partner (according to form and/or PDB)	No donation	Sudden/ Unexpected	No	Cause of death is already known/ No questions for post mortem investigation	No	No	No	No	Yes	No	No	No	No	No	No	No	No	No	Partner	n/a	n/a	No	No	No	No	No	No	No	No	No	Yes	No	n/a	No	No	No	No	No	No	No	No	No	Yes
828	Intensive Care Unit	Female	80	The Netherlands	Unknown	Widow(er)	No donation	Long illness	Yes	n/a	No	No	No	No	No	No	No	No	No	No	No	No	Yes	No	Family (incl. partner)	No	n/a	No	No	No	No	No	No	No	No	No	Yes	No	Other	No	No	No	No	No	No	No	No	Yes	No
829	Intensive Care Unit	Male	64	The Netherlands	Unknown	Not/ Never married	No donation	Long illness	Yes	n/a	No	No	No	No	No	No	No	No	No	No	No	No	Yes	No	Family (incl. partner)	No	n/a	No	No	No	No	No	No	No	No	No	Yes	No	2+4+6	No	Yes	No	Yes	No	Yes	No	No	No	No
830	Intensive Care Unit	Female	46	The Netherlands	Unknown	Partner (according to form and/or PDB)	No donation	Long illness	Yes	n/a	No	No	No	No	No	No	No	No	No	No	No	No	Yes	No	Family (incl. partner)	No	n/a	No	No	No	No	No	No	No	No	No	Yes	No	Other	No	No	No	No	No	No	No	No	Yes	No
831	Internal Medicine (other/ general)	Male	67	Indonesia (Netherlands-India)	Unknown	Married	No donation	Long illness	Yes	n/a	No	No	No	No	No	No	No	No	No	No	No	No	Yes	No	Partner	No	n/a	No	No	No	No	No	No	No	No	No	Yes	No	2+4	No	Yes	No	Yes	No	No	No	No	No	No
832	Pulmonology	Male	72	European (western)	None	Not registred	No donation	Long illness	Yes	n/a	No	No	No	No	No	No	No	No	No	No	No	No	Yes	No	Family (incl. partner)	No	n/a	No	No	No	No	No	No	No	No	No	Yes	No	Other	No	No	No	No	No	No	No	No	Yes	No
833	ICCU	Male	55	The Netherlands	Unknown	Married	No donation	Sudden/ Unexpected	Yes	n/a	No	No	No	No	No	No	No	No	No	No	No	No	Yes	No	Partner	No	n/a	No	No	No	No	No	No	No	No	No	Yes	No	Cause of death already known	No	Yes	No	No	No	No	No	No	No	No
834	ICCU	Female	81	Unknown	Unknown	Unknown	No donation	Sudden/ Unexpected	Yes	n/a	No	No	No	No	No	No	No	No	No	No	No	No	Yes	No	Family (incl. partner)	No	n/a	No	No	No	No	No	No	No	No	No	Yes	No	Scary/ macabre	No	No	No	No	No	No	Yes	No	No	No
835	Intensive Care Unit	Male	46	Somalia	Muslim	Married	No donation	Long illness	No	Other	No	No	No	No	No	No	No	No	No	No	No	Yes	No	No	n/a	n/a	n/a	No	No	No	No	No	No	No	No	No	Yes	No	n/a	No	No	No	No	No	No	No	No	No	Yes
836	Internal Medicine (other/ general)	Female	79	The Netherlands	Christian (Gereformeerd/ Hervormd)	Not registred	No donation	Sudden/ Unexpected	Yes	n/a	No	No	No	No	No	No	No	No	No	No	No	No	Yes	No	Family (incl. partner)	No	n/a	No	No	No	No	No	No	No	No	No	Yes	No	4+6	No	No	No	Yes	No	Yes	No	No	No	No
837	Geriatrics	Male	83	The Netherlands	Unknown	Married	No donation	Sudden/ Unexpected	Yes	n/a	No	No	No	No	No	No	No	No	No	No	No	No	Yes	No	Family (incl. partner)	No	n/a	No	No	No	No	No	No	No	No	No	Yes	No	2+4	No	Yes	No	Yes	No	No	No	No	No	No
838	ICCU	Female	41	The Netherlands	Unknown	Married	No donation	Long illness	Yes	n/a	No	No	No	No	No	No	No	No	No	No	No	No	Yes	No	Partner	Yes	Cause of death?	Yes	No	No	No	No	No	No	No	No	No	No	Other	No	No	No	No	No	No	No	No	Yes	No
839	Intensive Care Unit	Female	63	Marocco	Muslim	Married	No donation	Long illness	Yes	n/a	No	No	No	No	No	No	No	No	No	No	No	No	Yes	No	Family (incl. partner)	No	n/a	No	No	No	No	No	No	No	No	No	Yes	No	5+8	No	No	No	No	Yes	No	No	No	Yes	No
840	Pulmonology	Male	82	The Netherlands	Unknown	Married	No donation	Long illness	Yes	n/a	No	No	No	No	No	No	No	No	No	No	No	No	Yes	No	Partner	No	n/a	No	No	No	No	No	No	No	No	No	Yes	No	Cause of death already known	No	Yes	No	No	No	No	No	No	No	No
841	Emergency Room	Female	84	The Netherlands	Unknown	Widow(er)	No donation	Sudden/ Unexpected	Yes	n/a	No	No	No	No	No	No	No	No	No	No	No	No	Yes	No	Family (incl. partner)	No	n/a	No	No	No	No	No	No	No	No	No	Yes	No	Other	No	No	No	No	No	No	No	No	Yes	No
842	Pulmonology	Male	65	The Netherlands	Unknown	Married	No donation	Long illness	Yes	n/a	No	No	No	No	No	No	No	No	No	No	No	No	Yes	No	Partner	No	n/a	No	No	No	No	No	No	No	No	No	Yes	No	Cause of death already known	No	Yes	No	No	No	No	No	No	No	No
843	Intensive Care Unit	Female	65	The Netherlands	None	Partner (according to form and/or PDB)	No donation	Sudden/ Unexpected	Yes	n/a	No	No	No	No	No	No	No	No	No	No	No	No	Yes	No	Partner	No	n/a	No	No	No	No	No	No	No	No	No	Yes	No	Other	No	No	No	No	No	No	No	No	Yes	No
844	Intensive Care Unit	Female	46	The Netherlands	Christian (Catholic)	Married	No donation	Long illness	Yes	n/a	No	No	No	No	No	No	No	No	No	No	No	No	Yes	No	Partner	No	n/a	No	No	No	No	No	No	No	No	No	Yes	No	Other	No	No	No	No	No	No	No	No	Yes	No
845	Cardiology	Female	86	The Netherlands	Christian (Gereformeerd/ Hervormd)	Married	No donation	Sudden/ Unexpected	Yes	n/a	No	No	No	No	No	No	No	No	No	No	No	No	Yes	No	Partner	No	n/a	No	No	No	No	No	No	No	No	No	Yes	No	2+6	No	Yes	No	No	No	Yes	No	No	No	No
846	Pulmonology	Male	80	The Netherlands	Unknown	Married	No donation	Long illness	Yes	n/a	No	No	No	No	No	No	No	No	No	No	No	No	Yes	No	Family (incl. partner)	No	n/a	No	No	No	No	No	No	No	No	No	Yes	No	Long sickbed, deceased has suffered enough	No	No	No	Yes	No	No	No	No	No	No
847	Cardiology	Female	78	The Netherlands	Unknown	Widow(er)	No donation	Long illness	Yes	n/a	No	No	No	No	No	No	No	No	No	No	No	No	Yes	No	Family (incl. partner)	No	n/a	No	No	No	No	No	No	No	No	No	Yes	No	Cause of death already known	No	Yes	No	No	No	No	No	No	No	No
848	Neurology	Female	90	The Netherlands	Unknown	Widow(er)	No donation	Sudden/ Unexpected	No	Consent for donation/ science	Yes	No	No	No	No	No	No	No	No	No	No	No	No	No	Family (incl. partner)	n/a	n/a	No	No	No	No	No	No	No	No	No	Yes	No	n/a	No	No	No	No	No	No	No	No	No	Yes
849	Neurology	Female	73	The Netherlands	None	Widow(er)	No donation	Long illness	Yes	n/a	No	No	No	No	No	No	No	No	No	No	No	No	Yes	No	Family (incl. partner)	No	n/a	No	No	No	No	No	No	No	No	No	Yes	No	Cause of death already known	No	Yes	No	No	No	No	No	No	No	No
850	Cardiology	Male	66	The Netherlands	Unknown	Married	Tissue donation	Sudden/ Unexpected	?	?	99999	99999	99999	99999	99999	99999	99999	99999	99999	99999	99999	99999	99999	Yes	Partner	?	?	99999	99999	99999	99999	99999	99999	99999	99999	99999	99999	Yes	?	99999	99999	99999	99999	99999	99999	99999	99999	99999	99999
851	ICCU	Male	65	The Netherlands	Unknown	Divorced	Tissue donation	Sudden/ Unexpected	Yes	n/a	No	No	No	No	No	No	No	No	No	No	No	No	Yes	No	Family (incl. partner)	No	n/a	No	No	No	No	No	No	No	No	No	Yes	No	Cause of death already known	No	Yes	No	No	No	No	No	No	No	No
852	Emergency Room	Male	64	The Netherlands	Unknown	Married	No donation	Sudden/ Unexpected	No	Cause of death is already known/ No questions for post mortem investigation	No	No	No	No	Yes	No	No	No	No	No	No	No	No	No	Family (incl. partner)	n/a	n/a	No	No	No	No	No	No	No	No	No	Yes	No	n/a	No	No	No	No	No	No	No	No	No	Yes
853	Intensive Care Unit	Female	67	The Netherlands	None	Widow(er)	No donation	Long illness	Yes	n/a	No	No	No	No	No	No	No	No	No	No	No	No	Yes	No	Family (incl. partner)	No	n/a	No	No	No	No	No	No	No	No	No	Yes	No	2+6	No	Yes	No	No	No	Yes	No	No	No	No
854	Intensive Care Unit	Female	76	The Netherlands	Christian (Catholic)	Married	No donation	Sudden/ Unexpected	Yes	n/a	No	No	No	No	No	No	No	No	No	No	No	No	Yes	No	Family (incl. partner)	No	n/a	No	No	No	No	No	No	No	No	No	Yes	No	2+6	No	Yes	No	No	No	Yes	No	No	No	No
855	Cardiology	Male	61	The Netherlands	Unknown	Married	No donation	Long illness	Yes	n/a	No	No	No	No	No	No	No	No	No	No	No	No	Yes	No	Partner	No	n/a	No	No	No	No	No	No	No	No	No	Yes	No	6+8	No	No	No	No	No	Yes	No	No	Yes	No
856	Neurology	Female	86	The Netherlands	Unknown	Widow(er)	No donation	Sudden/ Unexpected	Yes	n/a	No	No	No	No	No	No	No	No	No	No	No	No	Yes	No	Family (incl. partner)	No	n/a	No	No	No	No	No	No	No	No	No	Yes	No	2+8	No	Yes	No	No	No	No	No	No	Yes	No
857	ICCU	Male	62	Turkey	Muslim	Married	No donation	Sudden/ Unexpected	Yes	n/a	No	No	No	No	No	No	No	No	No	No	No	No	Yes	No	Family (incl. partner)	No	n/a	No	No	No	No	No	No	No	No	No	Yes	No	5+8	No	No	No	No	Yes	No	No	No	Yes	No
858	Intensive Care Unit	Male	58	The Netherlands	Christian (Catholic)	Married	No donation	Long illness	Yes	n/a	No	No	No	No	No	No	No	No	No	No	No	No	Yes	No	Family (incl. partner)	No	n/a	No	No	No	No	No	No	No	No	No	Yes	No	?	No	No	No	Yes	No	No	No	No	No	No
859	Intensive Care Unit	Male	72	The Netherlands	None	Married	No donation	Sudden/ Unexpected	Yes	n/a	No	No	No	No	No	No	No	No	No	No	No	No	Yes	No	Partner	Yes	Cause of death?	Yes	No	No	No	No	No	No	No	No	No	No	n/a	No	No	No	No	No	No	No	No	No	Yes
860	Neurosurgery	Female	88	The Netherlands	Unknown	Married	No donation	Sudden/ Unexpected	Yes	n/a	No	No	No	No	No	No	No	No	No	No	No	No	Yes	No	Family (incl. partner)	No	n/a	No	No	No	No	No	No	No	No	No	Yes	No	Cause of death already known	No	Yes	No	No	No	No	No	No	No	No
861	Pulmonology	Male	75	The Netherlands	Unknown	Married	No donation	Long illness	Yes	n/a	No	No	No	No	No	No	No	No	No	No	No	No	Yes	No	Partner	No	?	No	No	No	No	No	No	No	No	No	Yes	No	?	No	No	No	No	No	No	No	No	No	No
862	Intensive Care Unit	Male	27	Albania	Unknown	Not/ Never married	No donation	Sudden/ Unexpected	No	10+11	No	No	No	No	No	No	No	No	No	Yes	No	Yes	No	No	Family (incl. partner)	n/a	n/a	No	No	No	No	No	No	No	No	No	Yes	No	n/a	No	No	No	No	No	No	No	No	No	Yes
863	ICCU	Male	76	The Netherlands	None	Not registred	No donation	Sudden/ Unexpected	Yes	n/a	No	No	No	No	No	No	No	No	No	No	No	No	Yes	No	Partner	No	n/a	No	No	No	No	No	No	No	No	No	Yes	No	Other	No	No	No	No	No	No	No	No	Yes	No
864	Emergency Room	Male	75	Turkey	Muslim	Not registred	No donation	Sudden/ Unexpected	No	Doctor's own (religious/ philosophical) consideration	No	No	No	Yes	No	No	No	No	No	No	No	No	No	No	Family (incl. partner)	n/a	n/a	No	No	No	No	No	No	No	No	No	Yes	No	n/a	No	No	No	No	No	No	No	No	No	Yes
865	Intensive Care Unit	Male	61	The Netherlands	Unknown	Partner (according to form and/or PDB)	No donation	Long illness	Yes	n/a	No	No	No	No	No	No	No	No	No	No	No	No	Yes	No	Family (incl. partner)	Yes	?	Yes	Yes	Yes	No	No	No	No	No	No	No	No	?	No	No	No	No	No	No	No	No	No	No
866	Intensive Care Unit	Male	27	The Netherlands	Unknown	Not/ Never married	No donation	Sudden/ Unexpected	No	10+11	No	No	No	No	No	No	No	No	No	Yes	No	Yes	No	No	Family (incl. partner)	n/a	n/a	No	No	No	No	No	No	No	No	No	Yes	No	n/a	No	No	No	No	No	No	No	No	No	Yes
867	Intensive Care Unit	Male	56	The Netherlands	Unknown	Not/ Never married	No donation	Long illness	Yes	n/a	No	No	No	No	No	No	No	No	No	No	No	No	Yes	No	Partner	No	n/a	No	No	No	No	No	No	No	No	No	Yes	No	2+4	No	Yes	No	Yes	No	No	No	No	No	No
868	Intensive Care Unit	Male	73	The Netherlands	None	Married	No donation	Long illness	Yes	n/a	No	No	No	No	No	No	No	No	No	No	No	No	Yes	No	Family (incl. partner)	Yes	1+2+3	Yes	Yes	Yes	No	No	No	No	No	No	No	No	Other	No	No	No	No	No	No	No	No	Yes	No
869	Emergency Room	Female	66	Unknown	Unknown	Not registred	No donation	Sudden/ Unexpected	Yes	n/a	No	No	No	No	No	No	No	No	No	No	No	No	Yes	No	Family (incl. partner)	No	n/a	No	No	No	No	No	No	No	No	No	Yes	No	Other	No	No	No	No	No	No	No	No	Yes	No
870	Surgery (general/ other)	Male	94	The Netherlands	Unknown	Married	No donation	Long illness	Yes	n/a	No	No	No	No	No	No	No	No	No	No	No	No	Yes	No	Partner	No	n/a	No	No	No	No	No	No	No	No	No	Yes	No	Long sickbed, deceased has suffered enough	No	No	No	Yes	No	No	No	No	No	No
871	ICCU	Male	28	The Netherlands	Unknown	Partner (according to form and/or PDB)	No donation	Sudden/ Unexpected	Yes	n/a	No	No	No	No	No	No	No	No	No	No	No	No	Yes	No	Partner	No	n/a	No	No	No	No	No	No	No	No	No	Yes	No	Other	No	No	No	No	No	No	No	No	Yes	No
872	ICCU	Male	77	The Netherlands	Unknown	Married	No donation	Sudden/ Unexpected	Yes	n/a	No	No	No	No	No	No	No	No	No	No	No	No	Yes	No	Partner	No	n/a	No	No	No	No	No	No	No	No	No	Yes	No	Other	No	No	No	No	No	No	No	No	Yes	No
873	Intensive Care Unit	Female	64	The Netherlands	Unknown	Not/ Never married	No donation	Sudden/ Unexpected	Yes	n/a	No	No	No	No	No	No	No	No	No	No	No	No	Yes	No	Family (incl. partner)	Yes	1+3	Yes	No	Yes	No	No	No	No	No	No	No	No	?	99999	99999	99999	99999	99999	99999	99999	99999	99999	99999
874	ICCU	Male	64	The Netherlands	Unknown	Not/ Never married	No donation	Sudden/ Unexpected	Yes	n/a	No	No	No	No	No	No	No	No	No	No	No	No	Yes	No	Family (incl. partner)	Yes	1+9	Yes	No	No	No	No	No	No	No	Yes	No	No	n/a	No	No	No	No	No	No	No	No	No	Yes
875	ICCU	Female	78	Pakistan	Unknown	Married	No donation	Long illness	Yes	n/a	No	No	No	No	No	No	No	No	No	No	No	No	Yes	No	Family (incl. partner)	No	n/a	No	No	No	No	No	No	No	No	No	Yes	No	Mutilation of deceased's body	No	No	No	No	No	Yes	No	No	No	No
876	Neurology	Female	87	The Netherlands	Unknown	Widow(er)	No donation	Sudden/ Unexpected	No	Cause of death is already known/ No questions for post mortem investigation	No	No	No	No	Yes	No	No	No	No	No	No	No	No	No	Family (incl. partner)	n/a	n/a	No	No	No	No	No	No	No	No	No	Yes	No	n/a	No	No	No	No	No	No	No	No	No	Yes
877	Oncology	Female	87	The Netherlands	Unknown	Widow(er)	No donation	Long illness	Yes	n/a	No	No	No	No	No	No	No	No	No	No	No	No	Yes	No	Family (incl. partner)	No	n/a	No	No	No	No	No	No	No	No	No	Yes	No	2+9	No	Yes	No	No	No	No	No	Yes	No	No
878	Intensive Care Unit	Female	64	The Netherlands	Unknown	Married	No donation	Long illness	Yes	n/a	No	No	No	No	No	No	No	No	No	No	No	No	Yes	No	Partner	No	n/a	No	No	No	No	No	No	No	No	No	Yes	No	2+4	No	Yes	No	Yes	No	No	No	No	No	No
879	Gastroenterology	Male	60	The Netherlands	Unknown	Not registred	No donation	Long illness	Yes	n/a	No	No	No	No	No	No	No	No	No	No	No	No	Yes	No	Family (incl. partner)	No	?	No	No	No	No	No	No	No	No	No	Yes	No	?	No	No	No	No	No	No	No	No	No	No
880	Intensive Care Unit	Male	83	The Netherlands	Unknown	Not/ Never married	No donation	Sudden/ Unexpected	No	10+11	No	No	No	No	No	No	No	No	No	Yes	No	Yes	No	No	Family (incl. partner)	n/a	n/a	No	No	No	No	No	No	No	No	No	Yes	No	n/a	No	No	No	No	No	No	No	No	No	Yes
881	Surgery (general/ other)	Male	84	The Netherlands	Unknown	Married	No donation	Sudden/ Unexpected	Yes	n/a	No	No	No	No	No	No	No	No	No	No	No	No	Yes	No	Partner	No	n/a	No	No	No	No	No	No	No	No	No	Yes	No	Cause of death already known	No	Yes	No	No	No	No	No	No	No	No
882	Emergency Room	Male	71	The Netherlands	Unknown	Not registred	No donation	Sudden/ Unexpected	Yes	n/a	No	No	No	No	No	No	No	No	No	No	No	No	Yes	No	Family (incl. partner)	No	n/a	No	No	No	No	No	No	No	No	No	Yes	No	Cause of death already known	No	Yes	No	No	No	No	No	No	No	No
883	Intensive Care Unit	Female	52	The Netherlands	Unknown	Married	No donation	Sudden/ Unexpected	Yes	n/a	No	No	No	No	No	No	No	No	No	No	No	No	Yes	No	Family (incl. partner)	No	n/a	No	No	No	No	No	No	No	No	No	Yes	No	Other	No	No	No	No	No	No	No	No	Yes	No
884	Intensive Care Unit	Male	21	Marocco	Muslim	Not/ Never married	No donation	Long illness	No	Doctor's own (religious/ philosophical) consideration	No	No	No	Yes	No	No	No	No	No	No	No	No	No	No	Family (incl. partner)	n/a	n/a	No	No	No	No	No	No	No	No	No	Yes	No	n/a	No	No	No	No	No	No	No	No	No	Yes
885	Oncology	Male	75	Turkey	Muslim	Married	No donation	Long illness	Yes	n/a	No	No	No	No	No	No	No	No	No	No	No	No	Yes	No	Family (incl. partner)	No	n/a	No	No	No	No	No	No	No	No	No	Yes	No	Cause of death already known	No	Yes	No	No	No	No	No	No	No	No
886	ICCU	Male	77	The Netherlands	Unknown	Married	Tissue donation	Sudden/ Unexpected	Yes	n/a	No	No	No	No	No	No	No	No	No	No	No	No	Yes	No	Partner	No	n/a	No	No	No	No	No	No	No	No	No	Yes	No	1+2+6	Yes	Yes	No	No	No	Yes	No	No	No	No
887	Neurosurgery	Female	36	The Netherlands	None	Not/ Never married	No donation	Long illness	Yes	n/a	No	No	No	No	No	No	No	No	No	No	No	No	Yes	No	Family (incl. partner)	No	n/a	No	No	No	No	No	No	No	No	No	Yes	No	2+4	No	Yes	No	Yes	No	No	No	No	No	No
888	Neurology	Female	69	The Netherlands	Unknown	Married	No donation	Long illness	Yes	n/a	No	No	No	No	No	No	No	No	No	No	No	No	Yes	No	Family (incl. partner)	No	n/a	No	No	No	No	No	No	No	No	No	Yes	No	Cause of death already known	No	Yes	No	No	No	No	No	No	No	No
889	Oncology	Female	66	The Netherlands	Christian (other/ not otherwise specified)	Married	No donation	Sudden/ Unexpected	Yes	n/a	No	No	No	No	No	No	No	No	No	No	No	No	Yes	No	Partner	No	n/a	No	No	No	No	No	No	No	No	No	Yes	No	Cause of death already known	No	Yes	No	No	No	No	No	No	No	No
890	ICCU	Male	66	Luxembourg	Unknown	Not/ Never married	No donation	Sudden/ Unexpected	Yes	n/a	No	No	No	No	No	No	No	No	No	No	No	No	Yes	No	Family (incl. partner)	No	n/a	No	No	No	No	No	No	No	No	No	Yes	No	Cause of death already known	No	Yes	No	No	No	No	No	No	No	No
891	Intensive Care Unit	Male	59	The Netherlands	None	Married	No donation	Long illness	Yes	n/a	No	No	No	No	No	No	No	No	No	No	No	No	Yes	No	Partner	No	n/a	No	No	No	No	No	No	No	No	No	Yes	No	Cause of death already known	No	Yes	No	No	No	No	No	No	No	No
892	Neurology	Male	66	The Netherlands	None	Married	No donation	Long illness	Yes	n/a	No	No	No	No	No	No	No	No	No	No	No	No	Yes	No	Partner	No	n/a	No	No	No	No	No	No	No	No	No	Yes	No	Long sickbed, deceased has suffered enough	No	No	No	Yes	No	No	No	No	No	No
893	ICCU	Male	58	Turkey	Muslim	Married	No donation	Sudden/ Unexpected	Yes	n/a	No	No	No	No	No	No	No	No	No	No	No	No	Yes	No	Partner	No	n/a	No	No	No	No	No	No	No	No	No	Yes	No	Takes too long	No	No	Yes	No	No	No	No	No	No	No
894	Neurology	Male	56	Indonesia (Netherlands-India)	Unknown	Not registred	No donation	Sudden/ Unexpected	No	Other	No	No	No	No	No	No	No	No	No	No	No	Yes	No	No	n/a	n/a	n/a	No	No	No	No	No	No	No	No	No	Yes	No	n/a	No	No	No	No	No	No	No	No	No	Yes
895	Intensive Care Unit	Male	50	The Netherlands	None	Married	No donation	Long illness	No	Long sickbed, autopsy too much to request	No	No	No	No	No	Yes	No	No	No	No	No	No	No	No	n/a	n/a	n/a	No	No	No	No	No	No	No	No	No	Yes	No	n/a	No	No	No	No	No	No	No	No	No	Yes
896	Intensive Care Unit	Female	40	Suriname	Unknown	Married	No donation	Long illness	Yes	n/a	No	No	No	No	No	No	No	No	No	No	No	No	Yes	No	Family (incl. partner)	Yes	1+3	Yes	No	Yes	No	No	No	No	No	No	No	No	Other	No	No	No	No	No	No	No	No	Yes	No
897	Intensive Care Unit	Female	69	The Netherlands	None	Married	No donation	Sudden/ Unexpected	Yes	n/a	No	No	No	No	No	No	No	No	No	No	No	No	Yes	No	Partner	Yes	1+2+3+4	Yes	Yes	Yes	Yes	No	No	No	No	No	No	No	n/a	No	No	No	No	No	No	No	No	No	Yes
898	Intensive Care Unit	Male	53	Bulgaria	Christian (Catholic)	Married	No donation	Sudden/ Unexpected	Yes	n/a	No	No	No	No	No	No	No	No	No	No	No	No	Yes	No	Partner	No	n/a	No	No	No	No	No	No	No	No	No	Yes	No	Other	No	No	No	No	No	No	No	No	Yes	No
899	Neurology	Male	75	The Netherlands	None	Married	No donation	Long illness	Yes	n/a	No	No	No	No	No	No	No	No	No	No	No	No	Yes	No	Partner	No	n/a	No	No	No	No	No	No	No	No	No	Yes	No	Long sickbed, deceased has suffered enough	No	No	No	Yes	No	No	No	No	No	No
900	Intensive Care Unit	Male	72	The Netherlands	Unknown	Widow(er)	No donation	Long illness	Yes	n/a	No	No	No	No	No	No	No	No	No	No	No	No	Yes	No	Partner	No	n/a	No	No	No	No	No	No	No	No	No	Yes	No	2+4	No	Yes	No	Yes	No	No	No	No	No	No
901	Cardiology	Male	84	Marocco	Unknown	Married	No donation	Long illness	Yes	n/a	No	No	No	No	No	No	No	No	No	No	No	No	Yes	No	Family (incl. partner)	No	n/a	No	No	No	No	No	No	No	No	No	Yes	No	4+8	No	No	No	Yes	No	No	No	No	Yes	No
902	ICCU	Male	91	The Netherlands	Unknown	Not/ Never married	No donation	Sudden/ Unexpected	Yes	n/a	No	No	No	No	No	No	No	No	No	No	No	No	Yes	No	Family (incl. partner)	No	n/a	No	No	No	No	No	No	No	No	No	Yes	No	2+4	No	Yes	No	Yes	No	No	No	No	No	No
903	Intensive Care Unit	Male	61	The Netherlands	Unknown	Partner (according to form and/or PDB)	Tissue and organ donation	Sudden/ Unexpected	No	Consent for donation/ science	Yes	No	No	No	No	No	No	No	No	No	No	No	No	No	n/a	n/a	n/a	No	No	No	No	No	No	No	No	No	Yes	No	n/a	No	No	No	No	No	No	No	No	No	Yes
904	ICCU	Female	79	Unknown	Unknown	Married	No donation	Sudden/ Unexpected	Yes	n/a	No	No	No	No	No	No	No	No	No	No	No	No	Yes	No	Partner	No	n/a	No	No	No	No	No	No	No	No	No	Yes	No	Cause of death already known	No	Yes	No	No	No	No	No	No	No	No
905	Intensive Care Unit	Female	60	The Netherlands	Unknown	Not registred	No donation	Sudden/ Unexpected	Yes	n/a	No	No	No	No	No	No	No	No	No	No	No	No	Yes	No	Partner	No	n/a	No	No	No	No	No	No	No	No	No	Yes	No	Takes too long	No	No	Yes	No	No	No	No	No	No	No
906	Intensive Care Unit	Male	59	Suriname	Christian (other/ not otherwise specified)	Married	No donation	Long illness	Yes	n/a	No	No	No	No	No	No	No	No	No	No	No	No	Yes	No	Family (incl. partner)	No	n/a	No	No	No	No	No	No	No	No	No	Yes	No	Religious/ philosophical motive	No	No	No	No	Yes	No	No	No	No	No
907	Internal Medicine (other/ general)	Male	54	The Netherlands	Unknown	Married	No donation	Long illness	Yes	n/a	No	No	No	No	No	No	No	No	No	No	No	No	Yes	No	Partner	No	n/a	No	No	No	No	No	No	No	No	No	Yes	No	Long sickbed, deceased has suffered enough	No	No	No	Yes	No	No	No	No	No	No
908	Surgery (general/ other)	Female	66	The Netherlands	None	Married	No donation	Sudden/ Unexpected	Yes	n/a	No	No	No	No	No	No	No	No	No	No	No	No	Yes	No	Family (incl. partner)	No	n/a	No	No	No	No	No	No	No	No	No	Yes	No	2+6	No	Yes	No	No	No	Yes	No	No	No	No
909	Surgery (general/ other)	Male	79	The Netherlands	Christian (Catholic)	Not registred	No donation	Long illness	Yes	n/a	No	No	No	No	No	No	No	No	No	No	No	No	Yes	No	Family (incl. partner)	No	n/a	No	No	No	No	No	No	No	No	No	Yes	No	2+6	No	Yes	No	No	No	Yes	No	No	No	No
910	Neurology	Male	67	The Netherlands	Christian (Gereformeerd/ Hervormd)	Married	No donation	Sudden/ Unexpected	Yes	n/a	No	No	No	No	No	No	No	No	No	No	No	No	Yes	No	Partner	No	n/a	No	No	No	No	No	No	No	No	No	Yes	No	Cause of death already known	No	Yes	No	No	No	No	No	No	No	No
911	Intensive Care Unit	Male	65	Indonesia (Netherlands-India)	Unknown	Not registred	No donation	Sudden/ Unexpected	Yes	n/a	No	No	No	No	No	No	No	No	No	No	No	No	Yes	No	Family (incl. partner)	No	n/a	No	No	No	No	No	No	No	No	No	Yes	No	Long sickbed, deceased has suffered enough	No	No	No	Yes	No	No	No	No	No	No
912	Geriatrics	Male	92	The Netherlands	Unknown	Married	No donation	Long illness	Yes	n/a	No	No	No	No	No	No	No	No	No	No	No	No	Yes	No	Family (incl. partner)	No	n/a	No	No	No	No	No	No	No	No	No	Yes	No	2+3+4	No	Yes	Yes	Yes	No	No	No	No	No	No
913	Intensive Care Unit	Female	72	The Netherlands	Unknown	Married	No donation	Long illness	Yes	n/a	No	No	No	No	No	No	No	No	No	No	No	No	Yes	No	Family (incl. partner)	No	n/a	No	No	No	No	No	No	No	No	No	Yes	No	Long sickbed, deceased has suffered enough	No	No	No	Yes	No	No	No	No	No	No
914	Emergency Room	Male	54	The Netherlands	Unknown	Not/ Never married	No donation	Sudden/ Unexpected	Yes	n/a	No	No	No	No	No	No	No	No	No	No	No	No	Yes	No	Family (incl. partner)	Yes	1+3	Yes	No	Yes	No	No	No	No	No	No	No	No	n/a	No	No	No	No	No	No	No	No	No	Yes
915	Neurology	Male	74	Indonesia (Netherlands-India)	Unknown	Married	No donation	Sudden/ Unexpected	Yes	n/a	No	No	No	No	No	No	No	No	No	No	No	No	Yes	No	Family (incl. partner)	No	n/a	No	No	No	No	No	No	No	No	No	Yes	No	Cause of death already known	No	Yes	No	No	No	No	No	No	No	No
916	Intensive Care Unit	Male	62	The Netherlands	None	Not/ Never married	No donation	Long illness	Yes	n/a	No	No	No	No	No	No	No	No	No	No	No	No	Yes	No	Partner	No	n/a	No	No	No	No	No	No	No	No	No	Yes	No	2+4	No	Yes	No	Yes	No	No	No	No	No	No
917	Haematolgy	Female	64	The Netherlands	Christian (Catholic)	Married	No donation	Long illness	Yes	n/a	No	No	No	No	No	No	No	No	No	No	No	No	Yes	No	Family (incl. partner)	Yes	Cause of death?	Yes	No	No	No	No	No	No	No	No	No	No	n/a	No	No	No	No	No	No	No	No	No	Yes
918	ICCU	Male	64	The Netherlands	Unknown	Married	No donation	Sudden/ Unexpected	Yes	n/a	No	No	No	No	No	No	No	No	No	No	No	No	Yes	No	Partner	No	n/a	No	No	No	No	No	No	No	No	No	Yes	No	Cause of death already known	No	Yes	No	No	No	No	No	No	No	No
919	Internal Medicine (other/ general)	Male	75	Turkey	Muslim	Married	No donation	Long illness	Yes	n/a	No	No	No	No	No	No	No	No	No	No	No	No	Yes	No	Family (incl. partner)	No	n/a	No	No	No	No	No	No	No	No	No	Yes	No	4+5	No	No	No	Yes	Yes	No	No	No	No	No
920	ICCU	Male	24	Poland	Unknown	Not/ Never married	No donation	Sudden/ Unexpected	No	Uncomfortable situation, request autopsy inappropriate	No	No	No	No	No	No	Yes	No	No	No	No	No	No	No	Family (incl. partner)	n/a	n/a	No	No	No	No	No	No	No	No	No	Yes	No	n/a	No	No	No	No	No	No	No	No	No	Yes
921	Intensive Care Unit	Female	33	Marocco	Muslim	Divorced	No donation	Long illness	Yes	n/a	No	No	No	No	No	No	No	No	No	No	No	No	Yes	No	Family (incl. partner)	No	n/a	No	No	No	No	No	No	No	No	No	Yes	No	Religious/ philosophical motive	No	No	No	No	Yes	No	No	No	No	No
922	Oncology	Male	49	The Netherlands	None	Divorced	No donation	Long illness	Yes	n/a	No	No	No	No	No	No	No	No	No	No	No	No	Yes	No	Family (incl. partner)	No	n/a	No	No	No	No	No	No	No	No	No	Yes	No	Cause of death already known	No	Yes	No	No	No	No	No	No	No	No
923	Emergency Room	Male	66	Unknown	Unknown	Married	No donation	Sudden/ Unexpected	No	Other	No	No	No	No	No	No	No	No	No	No	No	Yes	No	No	Family (incl. partner)	n/a	n/a	No	No	No	No	No	No	No	No	No	Yes	No	n/a	No	No	No	No	No	No	No	No	No	Yes
924	Intensive Care Unit	Male	59	The Netherlands	Unknown	Not/ Never married	No donation	Sudden/ Unexpected	Yes	n/a	No	No	No	No	No	No	No	No	No	No	No	No	Yes	No	Family (incl. partner)	No	n/a	No	No	No	No	No	No	No	No	No	Yes	No	Other	No	No	No	No	No	No	No	No	Yes	No
925	Neurology	Male	88	The Netherlands	Unknown	Married	No donation	Sudden/ Unexpected	No	7+11	No	No	No	No	No	No	Yes	No	No	No	No	Yes	No	No	Partner	n/a	n/a	No	No	No	No	No	No	No	No	No	Yes	No	n/a	No	No	No	No	No	No	No	No	No	Yes
926	Pulmonology	Female	76	The Netherlands	Unknown	Not/ Never married	No donation	Sudden/ Unexpected	No	9+11	No	No	No	No	No	No	No	No	Yes	No	No	Yes	No	No	n/a	n/a	n/a	No	No	No	No	No	No	No	No	No	Yes	No	n/a	No	No	No	No	No	No	No	No	No	Yes
927	Neurology	Female	82	The Netherlands	Unknown	Married	No donation	Sudden/ Unexpected	Yes	n/a	No	No	No	No	No	No	No	No	No	No	No	No	Yes	No	Family (incl. partner)	No	n/a	No	No	No	No	No	No	No	No	No	Yes	No	Cause of death already known	No	Yes	No	No	No	No	No	No	No	No
928	Intensive Care Unit	Male	79	The Netherlands	Unknown	Married	No donation	Sudden/ Unexpected	Yes	n/a	No	No	No	No	No	No	No	No	No	No	No	No	Yes	No	Partner	No	n/a	No	No	No	No	No	No	No	No	No	Yes	No	2+6	No	Yes	No	No	No	Yes	No	No	No	No
929	Urology	Female	70	The Netherlands	Christian (Catholic)	Divorced	No donation	Sudden/ Unexpected	Yes	n/a	No	No	No	No	No	No	No	No	No	No	No	No	Yes	No	Family (incl. partner)	No	n/a	No	No	No	No	No	No	No	No	No	Yes	No	Cause of death already known	No	Yes	No	No	No	No	No	No	No	No
930	Intensive Care Unit	Male	66	The Netherlands	None	Married	No donation	Sudden/ Unexpected	Yes	n/a	No	No	No	No	No	No	No	No	No	No	No	No	Yes	No	Family (incl. partner)	No	n/a	No	No	No	No	No	No	No	No	No	Yes	No	2+8	No	Yes	No	No	No	No	No	No	Yes	No
931	Intensive Care Unit	Male	72	The Netherlands	Unknown	Married	Tissue donation	Sudden/ Unexpected	Yes	n/a	No	No	No	No	No	No	No	No	No	No	No	No	Yes	No	Partner	No	n/a	No	No	No	No	No	No	No	No	No	Yes	No	Cause of death already known	No	Yes	No	No	No	No	No	No	No	No
932	Intensive Care Unit	Female	61	Unknown	Unknown	Not registred	No donation	Long illness	Yes	n/a	No	No	No	No	No	No	No	No	No	No	No	No	Yes	No	Partner	No	n/a	No	No	No	No	No	No	No	No	No	Yes	No	Cause of death already known	No	Yes	No	No	No	No	No	No	No	No
933	Internal Medicine (other/ general)	Male	68	The Netherlands	Unknown	Married	No donation	Sudden/ Unexpected	Yes	n/a	No	No	No	No	No	No	No	No	No	No	No	No	Yes	No	Partner	No	n/a	No	No	No	No	No	No	No	No	No	Yes	No	Other	No	No	No	No	No	No	No	No	Yes	No
934	Intensive Care Unit	Female	67	The Netherlands	Unknown	Not/ Never married	No donation	Sudden/ Unexpected	Yes	n/a	No	No	No	No	No	No	No	No	No	No	No	No	Yes	No	Family (incl. partner)	No	n/a	No	No	No	No	No	No	No	No	No	Yes	No	Cause of death already known	No	Yes	No	No	No	No	No	No	No	No
935	Surgery (general/ other)	Female	70	The Netherlands	Unknown	Married	No donation	Long illness	?	?	99999	99999	99999	99999	99999	99999	99999	99999	99999	99999	99999	99999	99999	Yes	Partner	?	?	99999	99999	99999	99999	99999	99999	99999	99999	99999	99999	Yes	?	99999	99999	99999	99999	99999	99999	99999	99999	99999	99999
936	ICCU	Female	90	The Netherlands	Unknown	Widow(er)	No donation	Sudden/ Unexpected	Yes	n/a	No	No	No	No	No	No	No	No	No	No	No	No	Yes	No	Family (incl. partner)	No	n/a	No	No	No	No	No	No	No	No	No	Yes	No	Cause of death already known	No	Yes	No	No	No	No	No	No	No	No
937	ICCU	Male	68	The Netherlands	Unknown	Not/ Never married	No donation	Sudden/ Unexpected	Yes	n/a	No	No	No	No	No	No	No	No	No	No	No	No	Yes	No	Family (incl. partner)	No	n/a	No	No	No	No	No	No	No	No	No	Yes	No	Long sickbed, deceased has suffered enough	No	No	No	Yes	No	No	No	No	No	No
938	Intensive Care Unit	Female	54	Eritrea	Unknown	Married	No donation	Long illness	Yes	n/a	No	No	No	No	No	No	No	No	No	No	No	No	Yes	No	Family (incl. partner)	No	n/a	No	No	No	No	No	No	No	No	No	Yes	No	Other	No	No	No	No	No	No	No	No	Yes	No
939	Internal Medicine (other/ general)	Female	57	The Netherlands	Christian (Gereformeerd/ Hervormd)	Married	No donation	Sudden/ Unexpected	Yes	n/a	No	No	No	No	No	No	No	No	No	No	No	No	Yes	No	Family (incl. partner)	Yes	Cause of death?	Yes	No	No	No	No	No	No	No	No	No	No	3+8	No	No	Yes	No	No	No	No	No	Yes	No
940	Intensive Care Unit	Female	48	The Netherlands	None	Married	No donation	Long illness	No	5+7	No	No	No	No	Yes	No	Yes	No	No	No	No	No	No	No	Family (incl. partner)	n/a	n/a	No	No	No	No	No	No	No	No	No	Yes	No	n/a	No	No	No	No	No	No	No	No	No	Yes
941	Gastroenterology	Female	65	Philippines	Unknown	Married	No donation	Long illness	Yes	n/a	No	No	No	No	No	No	No	No	No	No	No	No	Yes	No	Partner	Yes	1+2	Yes	Yes	No	No	No	No	No	No	No	No	No	n/a	No	No	No	No	No	No	No	No	No	Yes
942	Internal Medicine (other/ general)	Male	54	The Netherlands	Christian (Catholic)	Not/ Never married	No donation	Long illness	Yes	n/a	No	No	No	No	No	No	No	No	No	No	No	No	Yes	No	Family (incl. partner)	No	n/a	No	No	No	No	No	No	No	No	No	Yes	No	?	No	No	No	No	No	No	No	No	No	No
943	Neurosurgery	Male	84	The Netherlands	None	Not registred	No donation	Sudden/ Unexpected	Yes	n/a	No	No	No	No	No	No	No	No	No	No	No	No	Yes	No	Family (incl. partner)	No	n/a	No	No	No	No	No	No	No	No	No	Yes	No	2+3	No	Yes	Yes	No	No	No	No	No	No	No
944	Intensive Care Unit	Male	75	The Netherlands	Christian (Catholic)	Married	No donation	Sudden/ Unexpected	Yes	n/a	No	No	No	No	No	No	No	No	No	No	No	No	Yes	No	Family (incl. partner)	No	n/a	No	No	No	No	No	No	No	No	No	Yes	No	2+5	No	Yes	No	No	Yes	No	No	No	No	No
945	Intensive Care Unit	Male	63	The Netherlands	None	Partner (according to form and/or PDB)	No donation	Long illness	Yes	n/a	No	No	No	No	No	No	No	No	No	No	No	No	Yes	No	Family (incl. partner)	No	n/a	No	No	No	No	No	No	No	No	No	No	No	6+8	No	No	No	No	No	Yes	No	No	Yes	No
946	Neurology	Male	78	The Netherlands	None	Not/ Never married	No donation	Sudden/ Unexpected	No	10+11	No	No	No	No	No	No	No	No	No	Yes	No	Yes	No	No	Partner	n/a	n/a	No	No	No	No	No	No	No	No	No	Yes	No	n/a	No	No	No	No	No	No	No	No	No	Yes
947	Intensive Care Unit	Female	74	The Netherlands	None	Married	No donation	Sudden/ Unexpected	Yes	n/a	No	No	No	No	No	No	No	No	No	No	No	No	Yes	No	Family (incl. partner)	No	n/a	No	No	No	No	No	No	No	No	No	Yes	No	2+6+7	No	Yes	No	No	No	Yes	Yes	No	No	No
948	ICCU	Male	88	The Netherlands	Unknown	Married	No donation	Long illness	Yes	n/a	No	No	No	No	No	No	No	No	No	No	No	No	Yes	No	Family (incl. partner)	No	n/a	No	No	No	No	No	No	No	No	No	Yes	No	Other	No	No	No	No	No	No	No	No	Yes	No
949	Intensive Care Unit	Female	49	The Netherlands	Unknown	Not/ Never married	No donation	Sudden/ Unexpected	No	Cause of death is already known/ No questions for post mortem investigation	No	No	No	No	Yes	No	No	No	No	No	No	No	No	No	Family (incl. partner)	n/a	n/a	No	No	No	No	No	No	No	No	No	Yes	No	n/a	No	No	No	No	No	No	No	No	No	Yes
950	Emergency Room	Female	42	Poland	Unknown	Not registred	No donation	Sudden/ Unexpected	Yes	n/a	No	No	No	No	No	No	No	No	No	No	No	No	Yes	No	Family (incl. partner)	Yes	1+5	Yes	No	No	No	Yes	No	No	No	No	No	No	8+9	No	No	No	No	No	No	No	Yes	Yes	No
951	ICCU	Male	74	The Netherlands	Unknown	Not registred	Tissue donation	Long illness	No	Cause of death is already known/ No questions for post mortem investigation	No	No	No	No	Yes	No	No	No	No	No	No	No	No	No	Family (incl. partner)	n/a	n/a	No	No	No	No	No	No	No	No	No	Yes	No	n/a	No	No	No	No	No	No	No	No	No	Yes
952	Surgery (general/ other)	Female	76	The Netherlands	Unknown	Partner (according to form and/or PDB)	No donation	Long illness	Yes	n/a	No	No	No	No	No	No	No	No	No	No	No	No	Yes	No	Partner	No	n/a	No	No	No	No	No	No	No	No	No	Yes	No	Other	No	No	No	No	No	No	No	No	Yes	No
953	Intensive Care Unit	Female	46	The Netherlands	None	Not registred	No donation	Sudden/ Unexpected	Yes	n/a	No	No	No	No	No	No	No	No	No	No	No	No	Yes	No	Family (incl. partner)	No	n/a	No	No	No	No	No	No	No	No	No	Yes	No	2+6+8	No	Yes	No	No	No	Yes	No	No	Yes	No
954	ICCU	Male	84	European (western)	Unknown	Married	No donation	Long illness	Yes	n/a	No	No	No	No	No	No	No	No	No	No	No	No	Yes	No	Family (incl. partner)	No	n/a	No	No	No	No	No	No	No	No	No	Yes	No	Long sickbed, deceased has suffered enough	No	No	No	Yes	No	No	No	No	No	No
955	Internal Medicine (other/ general)	Female	85	The Netherlands	Unknown	Married	No donation	Sudden/ Unexpected	No	Other	No	No	No	No	No	No	No	No	No	No	No	Yes	No	No	Non-family	n/a	n/a	No	No	No	No	No	No	No	No	No	Yes	No	n/a	No	No	No	No	No	No	No	No	No	Yes
956	ICCU	Male	58	The Netherlands	Christian (Catholic)	Married	No donation	Long illness	Yes	n/a	No	No	No	No	No	No	No	No	No	No	No	No	Yes	No	Family (incl. partner)	No	n/a	No	No	No	No	No	No	No	No	No	Yes	No	Cause of death already known	No	Yes	No	No	No	No	No	No	No	No
957	Neurology	Male	80	The Netherlands	Christian (Catholic)	Married	No donation	Sudden/ Unexpected	No	Cause of death is already known/ No questions for post mortem investigation	No	No	No	No	Yes	No	No	No	No	No	No	No	No	No	Family (incl. partner)	n/a	n/a	No	No	No	No	No	No	No	No	No	Yes	No	n/a	No	No	No	No	No	No	No	No	No	Yes
958	Internal Medicine (other/ general)	Female	62	The Netherlands	Unknown	Married	No donation	Long illness	Yes	n/a	No	No	No	No	No	No	No	No	No	No	No	No	Yes	No	Partner	No	n/a	No	No	No	No	No	No	No	No	No	Yes	No	4+8	No	No	No	Yes	No	No	No	No	Yes	No
959	Haematolgy	Male	60	The Netherlands	None	Married	No donation	Long illness	No	5+8	No	No	No	No	Yes	No	No	Yes	No	No	No	No	No	No	Partner	n/a	n/a	No	No	No	No	No	No	No	No	No	Yes	No	n/a	No	No	No	No	No	No	No	No	No	Yes
960	Otolaryngology (ENT) (incl. surgery)	Male	53	The Netherlands	Christian (Catholic)	Divorced	No donation	Long illness	No	Cause of death is already known/ No questions for post mortem investigation	No	No	No	No	Yes	No	No	No	No	No	No	No	No	No	Family (incl. partner)	n/a	n/a	No	No	No	No	No	No	No	No	No	Yes	No	n/a	No	No	No	No	No	No	No	No	No	Yes
961	Internal Medicine (other/ general)	Male	62	The Netherlands	Unknown	Married	No donation	Long illness	Yes	n/a	No	No	No	No	No	No	No	No	No	No	No	No	Yes	No	Partner	Yes	1+2+3	Yes	Yes	Yes	No	No	No	No	No	No	No	No	n/a	No	No	No	No	No	No	No	No	No	Yes
962	Geriatrics	Female	98	The Netherlands	Unknown	Not/ Never married	No donation	Long illness	No	Other	No	No	No	No	No	No	No	No	No	No	No	Yes	No	No	Family (incl. partner)	n/a	n/a	No	No	No	No	No	No	No	No	No	Yes	No	n/a	No	No	No	No	No	No	No	No	No	Yes
963	Pulmonology	Female	58	Marocco	Muslim	Married	No donation	Long illness	Yes	n/a	No	No	No	No	No	No	No	No	No	No	No	No	Yes	No	Family (incl. partner)	No	n/a	No	No	No	No	No	No	No	No	No	Yes	No	Cause of death already known	No	Yes	No	No	No	No	No	No	No	No
964	Cardiology	Female	85	The Netherlands	Unknown	Married	No donation	Sudden/ Unexpected	Yes	n/a	No	No	No	No	No	No	No	No	No	No	No	No	Yes	No	Family (incl. partner)	No	n/a	No	No	No	No	No	No	No	No	No	Yes	No	Cause of death already known	No	Yes	No	No	No	No	No	No	No	No
965	Haematolgy	Female	56	The Netherlands	None	Married	No donation	Long illness	Yes	n/a	No	No	No	No	No	No	No	No	No	No	No	No	Yes	No	Partner	No	n/a	No	No	No	No	No	No	No	No	No	Yes	No	3+4	No	No	Yes	Yes	No	No	No	No	No	No
966	Otolaryngology (ENT) (incl. surgery)	Male	54	Sri Lanka	Unknown	Not registred	No donation	Long illness	No	Other	No	No	No	No	No	No	No	No	No	No	No	Yes	No	No	n/a	n/a	n/a	No	No	No	No	No	No	No	No	No	Yes	No	n/a	No	No	No	No	No	No	No	No	No	Yes
967	Thoraxsurgery (incl. Thorax IC)	Male	69	The Netherlands	Unknown	Widow(er)	No donation	Long illness	Yes	n/a	No	No	No	No	No	No	No	No	No	No	No	No	Yes	No	Family (incl. partner)	No	n/a	No	No	No	No	No	No	No	No	No	Yes	No	Long sickbed, deceased has suffered enough	No	No	No	Yes	No	No	No	No	No	No
968	Intensive Care Unit	Female	81	The Netherlands	Unknown	Married	No donation	Long illness	Yes	n/a	No	No	No	No	No	No	No	No	No	No	No	No	Yes	No	Family (incl. partner)	No	n/a	No	No	No	No	No	No	No	No	No	Yes	No	Other	No	No	No	No	No	No	No	No	Yes	No
969	Intensive Care Unit	Male	60	The Netherlands	None	Married	No donation	Long illness	Yes	n/a	No	No	No	No	No	No	No	No	No	No	No	No	Yes	No	Family (incl. partner)	No	n/a	No	No	No	No	No	No	No	No	No	Yes	No	4+6	No	No	No	Yes	No	Yes	No	No	No	No
970	Intensive Care Unit	Male	79	The Netherlands	Unknown	Not registred	No donation	Sudden/ Unexpected	No	Cause of death is already known/ No questions for post mortem investigation	No	No	No	No	Yes	No	No	No	No	No	No	No	No	No	Family (incl. partner)	n/a	n/a	No	No	No	No	No	No	No	No	No	Yes	No	n/a	No	No	No	No	No	No	No	No	No	Yes
971	Otolaryngology (ENT) (incl. surgery)	Female	60	The Netherlands	Christian (Gereformeerd/ Hervormd)	Married	No donation	Long illness	Yes	n/a	No	No	No	No	No	No	No	No	No	No	No	No	Yes	No	Family (incl. partner)	No	n/a	No	No	No	No	No	No	No	No	No	Yes	No	Cause of death already known	No	Yes	No	No	No	No	No	No	No	No
972	Intensive Care Unit	Male	58	Argentinia	Christian (Catholic)	Married	No donation	Long illness	Yes	n/a	No	No	No	No	No	No	No	No	No	No	No	No	Yes	No	Family (incl. partner)	No	n/a	No	No	No	No	No	No	No	No	No	Yes	No	Religious/ philosophical motive	No	No	No	No	Yes	No	No	No	No	No
973	Neurology	Female	77	The Netherlands	Unknown	Married	No donation	Long illness	Yes	n/a	No	No	No	No	No	No	No	No	No	No	No	No	Yes	No	Partner	No	n/a	No	No	No	No	No	No	No	No	No	Yes	No	Cause of death already known	No	Yes	No	No	No	No	No	No	No	No
974	Emergency Room	Male	62	Unknown	Unknown	Not registred	No donation	Sudden/ Unexpected	Yes	n/a	No	No	No	No	No	No	No	No	No	No	No	No	Yes	No	Family (incl. partner)	No	n/a	No	No	No	No	No	No	No	No	No	Yes	No	Mutilation of deceased's body	No	No	No	No	No	Yes	No	No	No	No
975	Intensive Care Unit	Male	64	The Netherlands	Unknown	Married	No donation	Long illness	Yes	n/a	No	No	No	No	No	No	No	No	No	No	No	No	Yes	No	Family (incl. partner)	No	n/a	No	No	No	No	No	No	No	No	No	Yes	No	Other	No	No	No	No	No	No	No	No	Yes	No
976	Intensive Care Unit	Female	73	The Netherlands	Unknown	Married	Organ donation	Sudden/ Unexpected	No	Consent for donation/ science	Yes	No	No	No	No	No	No	No	No	No	No	No	No	No	Family (incl. partner)	n/a	n/a	No	No	No	No	No	No	No	No	No	Yes	No	n/a	No	No	No	No	No	No	No	No	No	Yes
977	ICCU	Male	66	Unknown	Unknown	Not registred	No donation	Sudden/ Unexpected	No	Cause of death is already known/ No questions for post mortem investigation	No	No	No	No	Yes	No	No	No	No	No	No	No	No	No	Partner	n/a	n/a	No	No	No	No	No	No	No	No	No	Yes	No	n/a	No	No	No	No	No	No	No	No	No	Yes
978	Otolaryngology (ENT) (incl. surgery)	Female	79	The Netherlands	None	Married	No donation	Long illness	No	Other	No	No	No	No	No	No	No	No	No	No	No	Yes	No	No	Family (incl. partner)	n/a	n/a	No	No	No	No	No	No	No	No	No	Yes	No	n/a	No	No	No	No	No	No	No	No	No	Yes
979	Intensive Care Unit	Male	56	The Netherlands	Christian (Gereformeerd/ Hervormd)	Married	No donation	Sudden/ Unexpected	No	Cause of death is already known/ No questions for post mortem investigation	No	No	No	No	Yes	No	No	No	No	No	No	No	No	No	Family (incl. partner)	n/a	n/a	No	No	No	No	No	No	No	No	No	Yes	No	n/a	No	No	No	No	No	No	No	No	No	Yes
980	Emergency Room	Male	65	Unknown	Unknown	Not registred	No donation	Sudden/ Unexpected	Yes	n/a	No	No	No	No	No	No	No	No	No	No	No	No	Yes	No	Partner	No	n/a	No	No	No	No	No	No	No	No	No	Yes	No	Cause of death already known	No	Yes	No	No	No	No	No	No	No	No
981	Internal Medicine (other/ general)	Male	70	The Netherlands	Unknown	Married	No donation	Sudden/ Unexpected	Yes	n/a	No	No	No	No	No	No	No	No	No	No	No	No	Yes	No	Partner	Yes	1+2+3+7	Yes	Yes	Yes	No	No	No	Yes	No	No	No	No	n/a	No	No	No	No	No	No	No	No	No	Yes
982	Surgery (general/ other)	Male	54	The Netherlands	None	Not/ Never married	No donation	Sudden/ Unexpected	Yes	n/a	No	No	No	No	No	No	No	No	No	No	No	No	Yes	No	Family (incl. partner)	No	n/a	No	No	No	No	No	No	No	No	No	Yes	No	Long sickbed, deceased has suffered enough	No	No	No	Yes	No	No	No	No	No	No
983	ICCU	Male	89	The Netherlands	Unknown	Not registred	No donation	Sudden/ Unexpected	Yes	n/a	No	No	No	No	No	No	No	No	No	No	No	No	Yes	No	Family (incl. partner)	No	n/a	No	No	No	No	No	No	No	No	No	Yes	No	Mutilation of deceased's body	No	No	No	No	No	Yes	No	No	No	No
984	Internal Medicine (other/ general)	Male	74	The Netherlands	Christian (Gereformeerd/ Hervormd)	Married	No donation	Long illness	Yes	n/a	No	No	No	No	No	No	No	No	No	No	No	No	Yes	No	Family (incl. partner)	No	?	No	No	No	No	No	No	No	No	No	Yes	No	?	No	No	No	No	No	No	No	No	No	No
985	Surgery (general/ other)	Male	69	The Netherlands	None	Not/ Never married	No donation	Long illness	Yes	n/a	No	No	No	No	No	No	No	No	No	No	No	No	Yes	No	Family (incl. partner)	No	n/a	No	No	No	No	No	No	No	No	No	Yes	No	Long sickbed, deceased has suffered enough	No	No	No	Yes	No	No	No	No	No	No
986	Emergency Room	Male	68	Unknown	Unknown	Not/ Never married	Tissue donation	Sudden/ Unexpected	Yes	n/a	No	No	No	No	No	No	No	No	No	No	No	No	Yes	No	Family (incl. partner)	Yes	Contribute to (MIA-) research and/ or doctor's medical knowledge	No	No	No	No	No	No	No	Yes	No	No	No	Other	No	No	No	No	No	No	No	No	Yes	No
987	Pulmonology	Female	77	The Netherlands	Unknown	Widow(er)	No donation	Sudden/ Unexpected	Yes	n/a	No	No	No	No	No	No	No	No	No	No	No	No	Yes	No	Family (incl. partner)	No	n/a	No	No	No	No	No	No	No	No	No	Yes	No	Cause of death already known	No	Yes	No	No	No	No	No	No	No	No
988	ICCU	Male	46	The Netherlands	Unknown	Married	No donation	Long illness	Yes	n/a	No	No	No	No	No	No	No	No	No	No	No	No	Yes	No	Family (incl. partner)	No	n/a	No	No	No	No	No	No	No	No	No	Yes	No	2+4+6	No	Yes	No	Yes	No	Yes	No	No	No	No
989	Oncology	Male	53	The Netherlands	Christian (Catholic)	Married	No donation	Sudden/ Unexpected	Yes	n/a	No	No	No	No	No	No	No	No	No	No	No	No	Yes	No	Partner	Yes	4+8	No	No	No	Yes	No	No	No	Yes	No	No	No	n/a	No	No	No	No	No	No	No	No	No	Yes
990	Neurosurgery	Female	81	Unknown	Unknown	Married	No donation	Sudden/ Unexpected	Yes	n/a	No	No	No	No	No	No	No	No	No	No	No	No	Yes	No	Family (incl. partner)	No	n/a	No	No	No	No	No	No	No	No	No	Yes	No	2+4	No	Yes	No	Yes	No	No	No	No	No	No
991	Thoraxsurgery (incl. Thorax IC)	Female	60	The Netherlands	Unknown	Not registred	No donation	Sudden/ Unexpected	Yes	n/a	No	No	No	No	No	No	No	No	No	No	No	No	Yes	No	Family (incl. partner)	No	n/a	No	No	No	No	No	No	No	No	No	Yes	No	4+6	No	No	No	Yes	No	Yes	No	No	No	No
992	Intensive Care Unit	Male	65	The Netherlands	Christian (Catholic)	Married	No donation	Long illness	Yes	n/a	No	No	No	No	No	No	No	No	No	No	No	No	Yes	No	Family (incl. partner)	No	n/a	No	No	No	No	No	No	No	No	No	Yes	No	Long sickbed, deceased has suffered enough	No	No	No	Yes	No	No	No	No	No	No
993	Intensive Care Unit	Male	58	The Netherlands	Unknown	Married	No donation	Long illness	No	Other	No	No	No	No	No	No	No	No	No	No	No	Yes	No	No	Partner	n/a	n/a	No	No	No	No	No	No	No	No	No	Yes	No	n/a	No	No	No	No	No	No	No	No	No	Yes
994	Surgery (general/ other)	Female	84	Unknown	Unknown	Divorced	No donation	Sudden/ Unexpected	No	Other	No	No	No	No	No	No	No	No	No	No	No	Yes	No	No	n/a	n/a	n/a	No	No	No	No	No	No	No	No	No	Yes	No	n/a	No	No	No	No	No	No	No	No	No	Yes
995	Surgery (general/ other)	Male	82	The Netherlands	Unknown	Married	No donation	Long illness	Yes	n/a	No	No	No	No	No	No	No	No	No	No	No	No	Yes	No	Family (incl. partner)	No	n/a	No	No	No	No	No	No	No	No	No	Yes	No	Cause of death already known	No	Yes	No	No	No	No	No	No	No	No
996	ICCU	Female	67	Suriname	Unknown	Divorced		Sudden/ Unexpected	?	?	99999	99999	99999	99999	99999	99999	99999	99999	99999	99999	99999	99999	99999	Yes	Family (incl. partner)	?	?	99999	99999	99999	99999	99999	99999	99999	99999	99999	99999	Yes	?	99999	99999	99999	99999	99999	99999	99999	99999	99999	99999
997	Cardiology	Female	89	The Netherlands	Unknown	Widow(er)	No donation	Long illness	Yes	n/a	No	No	No	No	No	No	No	No	No	No	No	No	Yes	No	Family (incl. partner)	No	n/a	No	No	No	No	No	No	No	No	No	Yes	No	?	No	No	No	No	No	No	No	No	No	No
998	Intensive Care Unit	Male	60	The Netherlands	Unknown	Not/ Never married	No donation	Long illness	Yes	n/a	No	No	No	No	No	No	No	No	No	No	No	No	Yes	No	Family (incl. partner)	No	n/a	No	No	No	No	No	No	No	No	No	Yes	No	4+8	No	No	No	Yes	No	No	No	No	Yes	No
999	Pulmonology	Male	78	Indonesia (Netherlands-India)	Unknown	Married	No donation	Long illness	Yes	n/a	No	No	No	No	No	No	No	No	No	No	No	No	Yes	No	Partner	No	n/a	No	No	No	No	No	No	No	No	No	Yes	No	Long sickbed, deceased has suffered enough	No	No	No	Yes	No	No	No	No	No	No
1000	Intensive Care Unit	Female	60	The Netherlands	Unknown	Married	No donation	Sudden/ Unexpected	Yes	n/a	No	No	No	No	No	No	No	No	No	No	No	No	Yes	No	Family (incl. partner)	Yes	1+4	Yes	No	No	Yes	No	No	No	No	No	No	No	Other	No	No	No	No	No	No	No	No	Yes	No
[truncated: 1 more columns]
